# Supplementary material for: A molecular staging model for accurately dating the endometrial biopsy
Source: Nat Commun. 2023 Oct 6;14:6222. doi: 10.1038/s41467-023-41979-z (PMC10556104; doi:10.1038/s41467-023-41979-z)
Supplement: Supplementary file 4 — Supplementary Data 1 [file 41467_2023_41979_MOESM4_ESM.xlsx]

## Sheet: Metadata
Columns	Description
ensembl_gene_id	Ensemble gene ID
illumina_id	Illumina probe ID for microarray dataset (GSE141549)
hgnc_symbol	Gene symbol
entrez_gene_id	Entrez ID
logFC_rna	Log fold change for RNA dataset
AveExpr_rna	Average expression for RNA dataset
t_rna	t-value for RNA dataset
P.Value_rna	P-value for RNA dataset
p_adj_rna	Adjusted p-value using BH for RNA dataset
B_rna	Log odds for RNA dataset
logFC_array	Log fold change for microarray dataset
AveExpr_array	Average expression for microarray dataset
t_array	t-value for microarray dataset
P.Value_array	P-value for microarray dataset
p_adj_array	Adjusted p-value using BH for microarray dataset
B_array	Log odds for microarray dataset
fisher_p	P-value using Fisher's method (weighted)
fisher_p_adj	Adjusted Fisher p-value

## Sheet: all_stages
ensembl_gene_id	illumina_id	hgnc_symbol	entrez_gene_id	logFC_rna	AveExpr_rna	t_rna	P.Value_rna	p_adj_rna	B_rna	logFC_array	AveExpr_array	t_array	P.Value_array	p_adj_array	B_array	fisher_p	fisher_p_adj
ENSG00000164778	ILMN_1685318	EN2	2020	0.0774625	0.435094	6.02459	5.81832e-09	7.45211e-05	9.62357	0.0127485	7.14028	3.10399	0.00264998	0.160858	-3.55676	1.73727e-10	2.2251e-06
ENSG00000129988	ILMN_1732538	LBP	3929	0.124507	-1.82603	5.50299	8.9965e-08	0.000342489	7.10373	0.039859	7.29917	3.5682	0.000614777	0.077717	-2.18415	7.01226e-10	4.49065e-06
ENSG00000185686	ILMN_1700031	PRAME	23532	0.0597386	4.0506	5.23272	3.4608e-07	0.000738766	5.09279	0.0411521	9.10303	3.51096	0.000741151	0.0805992	-2.36107	3.13481e-09	1.33836e-05
ENSG00000180543	ILMN_1737972	TSPYL5	85453	-0.0225716	5.17802	-5.88556	1.22834e-08	7.86629e-05	8.23098	-0.0121206	8.85852	-1.59231	0.11531	0.679973	-6.89324	8.99838e-09	2.88128e-05
ENSG00000003987	ILMN_1787658	MTMR7	9108	-0.0672384	-0.708507	-5.46883	1.06961e-07	0.000342489	6.96137	-0.00514409	6.57163	-1.68586	0.0957694	0.642207	-6.74319	6.4663e-08	0.000165641
ENSG00000100285	ILMN_1705153	NEFH	4744	-0.0174473	1.67362	-2.83508	0.00494421	0.211334	-3.58988	-0.0368282	7.70085	-5.09987	2.27964e-06	0.0110199	3.21698	2.25185e-07	0.000480695
ENSG00000128683	ILMN_1660973	GAD1	2571	0.0505057	-0.31965	3.91313	0.000116609	0.0481784	0.226775	0.0199098	7.363	3.91561	0.000190253	0.0427502	-1.06731	2.91478e-07	0.000533321
ENSG00000182247	ILMN_1707475	UBE2E2	7325	-0.0123181	3.54195	-4.36421	1.84713e-05	0.0196639	1.34018	-0.0154246	10.6527	-3.18641	0.00206375	0.139168	-3.32367	3.91541e-07	0.000611457
ENSG00000160401	ILMN_2076014	CFAP157	286207	0.0402692	1.73914	3.50604	0.000536207	0.0968137	-1.55416	0.0507978	8.27828	4.26874	5.42242e-05	0.0212974	0.138584	4.29662e-07	0.000611457
ENSG00000124490	ILMN_1775569	CRISP2	7180	-0.0768968	-0.306161	-5.2871	2.64983e-07	0.00067878	6.07218	0.00184084	7.18122	0.239275	0.811512	0.984905	-8.12685	8.67877e-07	0.00111158
ENSG00000197928	ILMN_1802093	ZNF677	342926	-0.0141127	3.63316	-5.04442	8.58632e-07	0.00137181	4.27774	-0.00161311	6.6317	-1.04443	0.299473	0.877265	-7.6077	1.1786e-06	0.00133369
ENSG00000124237	ILMN_1661618	C20orf85	128602	0.0316068	2.49775	2.4776	0.0138677	0.286479	-4.67125	0.0732146	8.89865	4.91273	4.76385e-06	0.0110199	2.49761	1.25545e-06	0.00133369
ENSG00000178187	ILMN_1706506	ZNF454	285676	-0.0147262	1.93853	-4.03839	7.10192e-05	0.035831	0.316554	-0.0128852	7.12618	-3.21803	0.00187296	0.132535	-3.23301	1.35369e-06	0.00133369
ENSG00000163075	ILMN_1688126	CFAP221	200373	0.0100501	2.30873	1.53597	0.125771	0.567548	-6.49125	0.0316144	7.61085	5.4541	5.47006e-07	0.00700605	4.61467	1.72502e-06	0.00157815
ENSG00000186471	ILMN_1679987	AKAP14	158798	0.0424058	-0.274555	2.9221	0.0037849	0.185736	-3.03397	0.0382886	7.45924	4.39046	3.47054e-05	0.021167	0.569431	2.02884e-06	0.00173236
ENSG00000147889	ILMN_1757255	CDKN2A	1029	0.0390362	0.527123	5.02006	9.63954e-07	0.00137181	4.66451	0.00068943	6.65681	0.390406	0.697288	0.972504	-8.07877	2.31006e-06	0.00175319
ENSG00000166596	ILMN_2379110	CFAP52	146845	0.0331498	1.692	2.68335	0.0077602	0.243033	-4.00889	0.0425095	7.65984	4.56075	1.83877e-05	0.0154051	1.1844	2.361e-06	0.00175319
ENSG00000187013	ILMN_1783682	LINC02875	388407	0.0274099	-0.462929	5.06617	7.74051e-07	0.00137181	5.02239	-0.00120387	6.77265	-0.497908	0.619932	0.96437	-8.03057	2.60591e-06	0.00175319
ENSG00000186973	ILMN_1777170	FAM183A	440585	0.0290951	1.39661	2.39621	0.0172783	0.304824	-4.67993	0.0743109	9.79	4.75526	8.76989e-06	0.0124805	1.90338	2.72768e-06	0.00175319
ENSG00000169064	ILMN_1760503	ZBBX	79740	0.0336232	1.27592	2.37168	0.0184418	0.314517	-4.70969	0.0329494	7.59404	4.77333	8.1807e-06	0.0124805	1.97103	2.73764e-06	0.00175319
ENSG00000174776	ILMN_1757180	WDR49	151790	0.0232074	1.58107	2.02699	0.0436915	0.426901	-5.50356	0.0187121	6.82146	4.94437	4.20945e-06	0.0110199	2.61825	3.63825e-06	0.00221898
ENSG00000187068	ILMN_1660519	C3orf70	285382	-0.0209964	2.47317	-3.56335	0.000436041	0.0906728	-1.49223	-0.0236404	7.82806	-3.46995	0.000846408	0.0851376	-2.48654	4.03964e-06	0.0023518
ENSG00000137473	ILMN_1694979	TTC29	83894	0.0366273	0.0809979	2.32359	0.0209249	0.333696	-4.60714	0.0288303	7.24834	4.63926	1.36629e-05	0.0145829	1.47256	4.94198e-06	0.00275204
ENSG00000156206	ILMN_1686373	CFAP161	161502	0.0165643	0.68547	1.93521	0.0540576	0.449856	-5.53745	0.0379403	7.53701	4.85251	6.02274e-06	0.0110199	2.26913	6.26246e-06	0.00334207
ENSG00000122735	ILMN_1745880	DNAI1	27019	0.0280681	1.2418	2.36862	0.0185918	0.316234	-4.70894	0.0420916	7.74285	4.47629	2.52364e-05	0.017012	0.877654	7.59743e-06	0.00380173
ENSG00000102271	ILMN_1701700	KLHL4	56062	-0.0151272	1.45301	-2.77126	0.0059904	0.224131	-3.71542	-0.0112375	6.48591	-4.1045	9.79482e-05	0.0266919	-0.430682	8.12691e-06	0.00380173
ENSG00000069122	ILMN_1728785	ADGRF5	221395	-0.0141092	5.13144	-3.93287	0.000107929	0.0460783	-0.527998	-0.0247475	9.67855	-2.64482	0.00985747	0.277482	-4.76499	8.53624e-06	0.00380173
ENSG00000180638	ILMN_1693912	SLC47A2	146802	0.0739186	-1.74998	4.06435	6.39852e-05	0.035831	1.03416	0.0213715	7.3844	2.41045	0.018257	0.357546	-5.31944	8.59916e-06	0.00380173
ENSG00000244694	ILMN_2150049	PTCHD4	442213	0.0607557	-1.28471	4.6965	4.30476e-06	0.00551354	3.52913	0.00180685	6.70419	0.572842	0.568379	0.957918	-7.99013	8.71383e-06	0.00380173
ENSG00000124942	ILMN_1792495	AHNAK	79026	-0.0494914	9.94079	-2.86856	0.00446453	0.201582	-3.97508	-0.02839	12.3879	-3.9793	0.000152397	0.0370843	-0.854885	8.96375e-06	0.00380173
ENSG00000145491	ILMN_1696466	ROPN1L	83853	0.0242074	1.34256	2.15438	0.0321366	0.389041	-5.20378	0.0622556	8.58689	4.58521	1.6767e-05	0.0154051	1.27389	9.20157e-06	0.00380173
ENSG00000152611	ILMN_2359306	CAPSL	133690	0.0366358	1.82408	2.67417	0.00796978	0.243621	-4.07048	0.0256136	7.38409	4.08363	0.000105495	0.0275752	-0.501999	1.15585e-05	0.0046263
ENSG00000197745	ILMN_1802104	SCGB1D4	404552	0.0393955	2.91787	2.40794	0.0167449	0.301764	-4.90395	0.07291	10.0773	4.305	4.75088e-05	0.0212974	0.266131	1.2019e-05	0.00466484
ENSG00000214290	ILMN_1658318	COLCA2	120376	0.0174787	1.35574	3.7224	0.000242277	0.0795662	-0.743956	0.0101558	6.99428	2.817	0.00612112	0.232639	-4.33036	1.25717e-05	0.00473582
ENSG00000167858	ILMN_1654570	TEKT1	83659	0.0241644	2.46302	1.86436	0.0634062	0.471841	-5.96801	0.0655165	9.08707	4.6807	1.16685e-05	0.0135864	1.62579	1.33754e-05	0.00489464
ENSG00000166959	ILMN_1808249	MS4A8	83661	0.0294368	3.68626	2.35315	0.0193661	0.322428	-5.15794	0.0673619	9.4032	4.28677	5.07777e-05	0.0212974	0.201926	1.47749e-05	0.0052566
ENSG00000137098	ILMN_1754370	SPAG8	26206	0.0211252	0.69847	2.93456	0.00364099	0.18443	-3.15477	0.0258984	7.33552	3.709	0.000385178	0.0594381	-1.74028	1.65726e-05	0.00566371
ENSG00000138061	ILMN_1693338	CYP1B1	1545	0.0320163	5.74132	4.05051	6.765e-05	0.035831	-0.110497	0.0256213	9.5363	2.10498	0.0384724	0.467992	-5.97477	1.68036e-05	0.00566371
ENSG00000147257	ILMN_2051972	GPC3	2719	-0.0417456	0.0471518	-2.69213	0.00756435	0.243033	-3.71868	-0.0394968	7.0638	-3.89074	0.000207358	0.0450024	-1.14965	1.99352e-05	0.0062031
ENSG00000157554	ILMN_1768301	ERG	2078	-0.0152566	3.65774	-4.48292	1.10827e-05	0.0129043	1.81315	-0.00125328	6.83017	-0.682698	0.496796	0.94603	-7.9207	1.99882e-05	0.0062031
ENSG00000103021	ILMN_1775520	CCDC113	29070	0.00591011	4.23847	1.28444	0.200141	0.648934	-7.15766	0.0307943	8.29658	4.9103	4.8093e-06	0.0110199	2.48836	2.01951e-05	0.0062031
ENSG00000168589	ILMN_1697317	DYNLRB2	83657	0.013852	0.812241	1.84668	0.0659385	0.475218	-5.70852	0.042749	8.92432	4.56549	1.80617e-05	0.0154051	1.20175	2.05806e-05	0.0062031
ENSG00000104760	ILMN_2366192	FGL1	2267	0.0144499	2.31376	1.91825	0.0561834	0.453481	-5.8463	0.0434149	7.94353	4.51269	2.20258e-05	0.0160038	1.00944	2.08255e-05	0.0062031
ENSG00000121406	ILMN_1718042	ZNF549	256051	-0.00727899	4.08528	-4.03243	7.27362e-05	0.035831	-0.051889	-0.00784018	7.3309	-2.00719	0.0481508	0.508638	-6.16787	2.16341e-05	0.00629749
ENSG00000160188	ILMN_1684571	RSPH1	89765	0.0167299	1.92522	1.78111	0.0760705	0.494323	-6.02495	0.0580259	8.90984	4.54865	1.92444e-05	0.0154051	1.14026	2.52468e-05	0.00696981
ENSG00000118816	ILMN_1691942	CCNI	10983	-0.00934589	7.77648	-4.30741	2.34962e-05	0.0214957	0.891152	-0.00384423	14.0211	-1.16295	0.248352	0.850051	-7.47736	2.56474e-05	0.00696981
ENSG00000124003	ILMN_1765971	MOGAT1	116255	0.0326784	0.38194	3.72368	0.000241116	0.0795662	-0.588211	0.0266228	8.76172	2.4978	0.0145746	0.324647	-5.11792	2.60325e-05	0.00696981
ENSG00000108924	ILMN_1722829	HLF	3131	-0.0180068	3.09325	-2.50313	0.0129289	0.282583	-4.71422	-0.0182028	7.09062	-3.97772	0.000153242	0.0370843	-0.860182	2.61379e-05	0.00696981
ENSG00000178163	ILMN_1682449	ZNF518B	85460	-0.00828957	6.01776	-3.48049	0.000587479	0.100326	-2.17054	-0.0140299	9.41676	-2.85914	0.00543099	0.220826	-4.22054	2.70595e-05	0.00696981
ENSG00000111834	ILMN_2068698	RSPH4A	345895	0.0195621	2.46729	2.07546	0.0389349	0.413155	-5.56975	0.0293383	7.35218	4.31738	4.54045e-05	0.0212974	0.309856	2.72088e-05	0.00696981
ENSG00000147573	ILMN_1702712	TRIM55	84675	0.0427464	-0.178832	2.49916	0.0130708	0.28308	-4.1335	0.0216292	6.78481	3.95794	0.000164206	0.0389472	-0.926381	2.80852e-05	0.00705324
ENSG00000165188	ILMN_1692591	RNF183	138065	0.0281145	1.33623	3.5058	0.000536678	0.0968137	-1.50825	0.0228995	8.01991	2.77384	0.00691041	0.243563	-4.44142	3.03848e-05	0.00748402
ENSG00000135069	ILMN_1692938	PSAT1	29968	0.0356682	4.45736	4.10007	5.53855e-05	0.035831	0.206789	0.0160187	9.98435	1.61162	0.111034	0.670065	-6.86292	3.21707e-05	0.00757283
ENSG00000173947	ILMN_1761278	PIFO	128344	0.0246314	3.20112	2.5713	0.0106928	0.260367	-4.56016	0.020563	7.43733	3.84325	0.000244187	0.0481161	-1.30586	3.25483e-05	0.00757283
ENSG00000163071	ILMN_1667948	SPATA18	132671	0.0119325	4.25041	1.98728	0.0479482	0.434661	-6.01804	0.0331578	9.12374	4.3253	4.41074e-05	0.0212974	0.337837	3.28086e-05	0.00757283
ENSG00000005471	ILMN_1767349	ABCB4	5244	-0.0198492	1.03533	-3.10584	0.00210914	0.159845	-2.70689	-0.00901558	6.77036	-3.27171	0.00158632	0.126032	-3.07751	3.31104e-05	0.00757283
ENSG00000212916	ILMN_1784175	MAP10	54627	-0.0117562	2.56125	-4.00909	7.98411e-05	0.0378743	0.108113	-0.0059521	7.04018	-1.76652	0.0811728	0.609414	-6.60745	3.59271e-05	0.00807287
ENSG00000188523	ILMN_1663665	CFAP77	389799	0.0276988	-1.04123	1.96423	0.0505764	0.440367	-5.14337	0.041988	7.74895	4.26547	5.48731e-05	0.0212974	0.127112	4.20415e-05	0.00928392
ENSG00000176601	ILMN_1695443	MAP3K19	80122	0.0342802	1.28646	2.51598	0.0124778	0.279887	-4.36645	0.0177785	6.89384	3.75221	0.000332965	0.0556215	-1.60162	4.98446e-05	0.0108205
ENSG00000080572	ILMN_1745006	DNAAF6	139212	0.0326905	-1.33901	1.81985	0.0699398	0.480358	-5.37529	0.0104187	6.69053	4.30407	4.76708e-05	0.0212974	0.262846	5.17757e-05	0.0110524
ENSG00000019186	ILMN_1685663	CYP24A1	1591	0.0230688	1.40648	1.84953	0.0655251	0.474881	-5.88307	0.0510474	7.47587	4.27409	5.31789e-05	0.0212974	0.157357	5.33286e-05	0.0111208
ENSG00000151023	ILMN_1735292	ENKUR	219670	0.0188327	1.77641	1.85292	0.0650351	0.474881	-5.88192	0.0225644	7.16709	4.26877	5.42198e-05	0.0212974	0.138662	5.38325e-05	0.0111208
ENSG00000120279	ILMN_1750225	MYCT1	80177	-0.0147397	3.12412	-3.61441	0.000361876	0.087106	-1.40885	-0.00871289	6.95398	-2.33155	0.0222747	0.388223	-5.49615	5.50083e-05	0.0111833
ENSG00000145283	ILMN_1792933	SLC10A6	345274	-0.0498884	-0.98575	-4.34599	1.99587e-05	0.0196639	1.89436	0.000293694	6.41575	0.168218	0.866842	0.989487	-8.14149	5.60191e-05	0.0111908
ENSG00000118307	ILMN_1708983	CASC1	55259	0.0132605	1.99149	2.04371	0.0419975	0.423547	-5.55505	0.0289425	8.25094	4.11109	9.56772e-05	0.0266919	-0.408137	5.67929e-05	0.0111908
ENSG00000126947	ILMN_1788192	ARMCX1	51309	-0.0141291	5.25225	-4.21563	3.44835e-05	0.027604	0.543153	-0.004939	9.89411	-0.686497	0.494411	0.94532	-7.91808	5.97091e-05	0.0115872
ENSG00000151062	ILMN_2404493	CACNA2D4	93589	-0.00960588	1.20817	-2.69947	0.00740403	0.242455	-3.86076	-0.011541	7.21258	-3.48732	0.000800207	0.0836374	-2.43352	6.35241e-05	0.0121435
ENSG00000197748	ILMN_1805603	CFAP43	80217	0.0159308	3.68733	1.83034	0.068352	0.480358	-6.2345	0.0340149	7.38663	4.19543	7.07149e-05	0.0229086	-0.117291	7.16047e-05	0.0134869
ENSG00000157330	ILMN_1733298	C1orf158	93190	0.0242566	-0.916417	1.46462	0.144242	0.588362	-6.03089	0.0364877	7.48946	4.42088	3.10107e-05	0.0198593	0.67827	7.50527e-05	0.0137722
ENSG00000125810	ILMN_1704730	CD93	22918	-0.0129447	6.44242	-3.6983	0.000265188	0.0849133	-1.42509	-0.0167236	10.4812	-2.01323	0.0474972	0.506688	-6.15617	7.52695e-05	0.0137722
ENSG00000141431	ILMN_1736957	ASXL3	80816	-0.0331725	1.11647	-3.96807	9.39572e-05	0.0414967	0.189182	-0.00314071	6.56315	-1.32693	0.188357	0.787726	-7.2748	8.01179e-05	0.0141115
ENSG00000152818	ILMN_1655296	UTRN	7402	-0.0121487	8.53073	-4.19225	3.79845e-05	0.028618	0.451281	-0.00235504	7.60773	-0.403518	0.687657	0.972243	-8.07351	8.03499e-05	0.0141115
ENSG00000069702	ILMN_1784287	TGFBR3	7049	-0.0186704	5.31002	-3.28893	0.00114563	0.126059	-2.75306	-0.0191281	9.99634	-2.67466	0.00908918	0.270863	-4.69131	8.04296e-05	0.0141115
ENSG00000133640	ILMN_1655955	LRRIQ1	84125	0.0186115	2.32519	1.88551	0.060485	0.46612	-5.90514	0.0128179	6.80727	4.11363	9.48137e-05	0.0266919	-0.399422	8.17532e-05	0.0141499
ENSG00000105852	ILMN_1701007	PON3	5446	-0.034805	-1.22541	-2.57284	0.0106465	0.260367	-3.7696	-0.0139826	6.87531	-3.51842	0.000723385	0.0805662	-2.33812	8.3546e-05	0.0142256
ENSG00000154099	ILMN_1776967	DNAAF1	123872	0.0250281	1.85191	2.3126	0.021532	0.337625	-4.93308	0.0371927	7.81351	3.7567	0.000327952	0.0556215	-1.58716	8.50114e-05	0.0142256
ENSG00000114861	ILMN_1682495	FOXP1	27086	-0.0161018	5.54622	-3.66669	0.000298342	0.0849147	-1.49903	-0.00689738	7.95424	-2.0059	0.0482905	0.508638	-6.17035	8.55225e-05	0.0142256
ENSG00000140993	ILMN_1676905	TIGD7	91151	-0.00977084	3.60138	-3.28641	0.00115551	0.126059	-2.58311	-0.0119782	8.33001	-2.64093	0.00996195	0.278587	-4.77456	8.75809e-05	0.0142427
ENSG00000173467	ILMN_1728787	AGR3	155465	0.0187034	3.03614	1.69455	0.091368	0.527102	-6.3687	0.0562722	9.38072	4.22424	6.37263e-05	0.0229086	-0.0170606	8.80946e-05	0.0142427
ENSG00000188818	ILMN_1694514	ZDHHC11	79844	0.0257504	1.1198	3.42505	0.000714955	0.108781	-1.71341	0.0211422	8.46712	2.4195	0.0178405	0.353171	-5.29886	8.89612e-05	0.0142427
ENSG00000185681	ILMN_1748642	MORN5	254956	0.0268967	0.641715	2.15607	0.0320024	0.388844	-5.08898	0.027838	7.51312	3.86819	0.000224128	0.0459366	-1.22398	9.09257e-05	0.0143775
ENSG00000168497	ILMN_1715991	CAVIN2	8436	-0.0109495	4.26469	-2.37309	0.0183733	0.314517	-5.18947	-0.0314161	8.13396	-3.6729	0.000434673	0.0647359	-1.85523	9.26397e-05	0.0144063
ENSG00000149090	ILMN_1658356	PAMR1	25891	-0.0331205	7.34192	-4.24978	2.99183e-05	0.0255463	0.675557	0.0103146	12.5752	0.862206	0.391185	0.91601	-7.78146	9.33576e-05	0.0144063
ENSG00000107736	ILMN_1783149	CDH23	64072	-0.0226503	1.5348	-2.88337	0.00426624	0.200484	-3.44825	-0.017246	6.90894	-3.13626	0.00240405	0.153189	-3.46606	9.48534e-05	0.0144629
ENSG00000129654	ILMN_1802190	FOXJ1	2302	0.0113799	5.05956	1.79	0.0746261	0.492539	-6.46411	0.0411784	9.63859	4.1079	9.67688e-05	0.0266919	-0.41904	0.000103226	0.0155543
ENSG00000125967	ILMN_1749738	NECAB3	63941	0.0107995	3.14165	4.06038	6.50183e-05	0.035831	0.201724	0.00239195	7.35863	0.718177	0.474767	0.939923	-7.89571	0.000107243	0.0159633
ENSG00000150594	ILMN_1659371	ADRA2A	150	-0.0318916	4.31966	-3.36509	0.000881637	0.117625	-2.38822	-0.0178805	8.35956	-2.42254	0.0177023	0.352467	-5.29192	0.000108433	0.0159633
ENSG00000139537	ILMN_2227195	CCDC65	85478	0.014693	1.84643	1.63132	0.104043	0.544417	-6.26996	0.0318371	7.71101	4.19219	7.15445e-05	0.0229086	-0.128521	0.000111542	0.0162345
ENSG00000152804	ILMN_1762712	HHEX	3087	-0.0172025	1.3966	-4.07219	6.19953e-05	0.035831	0.551785	-0.0017641	7.3062	-0.453418	0.651491	0.968695	-8.05193	0.000124772	0.0179559
ENSG00000188817	ILMN_1663024	SNTN	132203	0.0277676	2.01947	2.15883	0.0317858	0.388473	-5.31213	0.0349103	7.35892	3.75095	0.000334389	0.0556215	-1.60568	0.000127952	0.0182089
ENSG00000141627	ILMN_1680130	DYM	54808	-0.00680436	5.70267	-4.05002	6.77821e-05	0.035831	-0.123391	-0.0021161	10.2936	-0.50056	0.618073	0.964033	-8.02924	0.000131738	0.0185417
ENSG00000155858	ILMN_1702698	LSM11	134353	-0.00927377	3.87324	-3.26871	0.00122719	0.126368	-2.67599	-0.00846039	6.85442	-2.45569	0.0162572	0.339678	-5.21584	0.000139541	0.0192319
ENSG00000135702	ILMN_1678478	CHST5	23563	-0.0717282	-2.7894	-3.90115	0.00012219	0.0489065	0.597327	-0.00177456	6.52927	-1.07136	0.287272	0.873461	-7.57928	0.000140113	0.0192319
ENSG00000214274	ILMN_1760727	ANG	283	-0.0293508	1.69118	-3.38836	0.000813041	0.113744	-1.93046	-0.0230137	9.86693	-2.25126	0.0271481	0.415428	-5.67067	0.000142277	0.0192319
ENSG00000136153	ILMN_1770479	LMO7	4008	-0.00500999	5.21757	-0.94781	0.344113	0.758648	-7.59398	-0.0122709	6.80609	-4.5071	2.24913e-05	0.0160038	0.989177	0.000142647	0.0192319
ENSG00000181690	ILMN_1696270	PLAG1	5324	-0.0254151	2.68289	-3.37278	0.000858377	0.11664	-2.14641	-0.01327	7.27222	-2.23518	0.0282305	0.41859	-5.705	0.000154835	0.0206576
ENSG00000120963	ILMN_1702384	ZNF706	51123	0.000493904	4.17739	0.169934	0.865195	0.967029	-7.95441	-0.0213262	9.12897	-4.87854	5.44318e-06	0.0110199	2.36769	0.000161236	0.0212898
ENSG00000213085	ILMN_3245143	CFAP45	25790	0.0172251	1.78853	1.58108	0.115084	0.553512	-6.328	0.0261915	8.57209	4.09807	0.000100218	0.0267414	-0.452694	0.000166332	0.0215555
ENSG00000171729	ILMN_1674985	TMEM51	55092	-0.0148779	2.17349	-2.93148	0.00367618	0.18443	-3.38961	-0.0152113	9.71737	-2.85145	0.00555135	0.222193	-4.24068	0.000166614	0.0215555
ENSG00000185565	ILMN_1739154	LSAMP	4045	-0.0234868	4.55664	-4.03748	7.12794e-05	0.035831	-0.0820497	-0.000717563	7.86065	-0.124272	0.901416	0.992255	-8.14799	0.000171029	0.0216603
ENSG00000186710	ILMN_1663991	CFAP73	387885	0.0302723	0.734089	2.39837	0.0171789	0.304824	-4.55747	0.018243	6.92146	3.42935	0.000964413	0.0900206	-2.60968	0.000172482	0.0216603
ENSG00000125144	ILMN_1715401	MT1G	4495	0.0312829	3.05456	2.76479	0.00610699	0.224765	-3.96252	0.0445102	11.8445	3.03606	0.00324609	0.177078	-3.74526	0.000174457	0.0216603
ENSG00000174175	ILMN_1715417	SELP	6403	-0.034661	1.33453	-3.34431	0.000947401	0.120746	-2.01558	-0.0124823	6.54172	-2.22256	0.0291059	0.42123	-5.73178	0.000174709	0.0216603
ENSG00000162415	ILMN_1742069	ZSWIM5	57643	-0.0134844	2.86494	-3.1524	0.00181065	0.144942	-2.88059	-0.01169	7.76894	-2.52451	0.01359	0.317863	-5.05507	0.00017588	0.0216603
ENSG00000141447	ILMN_1773063	OSBPL1A	114876	-0.00888389	5.65295	-3.64465	0.000323721	0.0863797	-1.59845	-0.00950074	8.96923	-1.60745	0.111946	0.673778	-6.86949	0.000179021	0.0218255
ENSG00000156298	ILMN_1809291	TSPAN7	7102	-0.0243924	2.61974	-3.57866	0.000412428	0.0895319	-1.46098	-0.0157738	8.38351	-1.75229	0.0836049	0.613859	-6.63182	0.00018063	0.0218255
ENSG00000155367	ILMN_1799150	PPM1J	333926	0.0240406	-0.214995	3.2717	0.0012148	0.126368	-2.01574	0.00613197	6.73941	2.32203	0.0228088	0.388908	-5.51712	0.000182457	0.0218403
ENSG00000113580	ILMN_2389347	NR3C1	2908	-0.00789069	5.55428	-2.55569	0.0111716	0.263996	-4.85757	-0.0107846	6.84544	-3.23188	0.00179468	0.132404	-3.19308	0.000191418	0.0227008
ENSG00000158887	ILMN_1810937	MPZ	4359	-0.0106609	-0.714499	-1.91551	0.0565332	0.454233	-5.27897	-0.0297259	6.72864	-3.79797	0.000285062	0.0536923	-1.45357	0.000199465	0.023177
ENSG00000047597	ILMN_1759117	XK	7504	0.021473	1.61992	3.55311	0.000452546	0.0906728	-1.38319	0.00687959	7.20947	1.7427	0.0852788	0.618785	-6.64815	0.000200675	0.023177
ENSG00000078725	ILMN_1741603	BRINP1	1620	0.0413101	2.09499	3.8702	0.000137818	0.0534902	-0.338161	0.00750707	7.92943	0.828029	0.410149	0.926463	-7.81042	0.000200863	0.023177
ENSG00000171649	ILMN_1719646	ZIK1	284307	-0.0174271	3.23457	-2.93473	0.00363911	0.18443	-3.58063	-0.00740487	7.24366	-2.73847	0.00762557	0.255009	-4.53139	0.000215282	0.0246191
ENSG00000137075	ILMN_1793616	RNF38	152006	-0.0115026	5.08657	-3.55592	0.000447956	0.0906728	-1.87186	-0.00756714	10.1545	-1.66479	0.0999174	0.646661	-6.77769	0.000224593	0.0254565
ENSG00000025293	ILMN_1813657	PHF20	51230	-0.00192699	6.0818	-1.24772	0.213265	0.659941	-7.33017	-0.0180784	8.47571	-4.19889	6.98372e-05	0.0229086	-0.105264	0.000231078	0.0259618
ENSG00000104332	ILMN_2149164	SFRP1	6422	-0.0192568	7.61974	-2.41443	0.0164561	0.300239	-5.17557	-0.0416678	11.5912	-3.29909	0.00145648	0.118819	-2.99743	0.000235259	0.0262018
ENSG00000166265	ILMN_1812902	CYYR1	116159	-0.0141623	4.01791	-3.55771	0.000445059	0.0906728	-1.74718	-0.0124256	9.12604	-1.6215	0.108897	0.665524	-6.84728	0.000238421	0.026325
ENSG00000170099	ILMN_2215418	SERPINA6	866	3.2526e-05	0.951549	0.00280727	0.997762	0.99901	-7.45923	0.0458911	7.72622	4.71168	1.03658e-05	0.0132765	1.74083	0.000242457	0.0265418
ENSG00000136099	ILMN_2275711	PCDH8	5100	-0.0599065	-2.97572	-3.99207	8.54366e-05	0.0390811	0.672367	0.00103939	6.44168	0.773631	0.441458	0.93289	-7.85415	0.000253914	0.0274244
ENSG00000066027	ILMN_1738784	PPP2R5A	5525	-0.00525115	6.0986	-2.30705	0.0218444	0.339131	-5.45926	-0.0188719	9.9411	-3.37258	0.00115564	0.102429	-2.78005	0.000255952	0.0274244
ENSG00000184905	ILMN_1765310	TCEAL2	140597	-0.0190052	-1.71698	-1.16861	0.243639	0.691081	-6.29156	-0.0389906	7.24572	-4.20994	6.71078e-05	0.0229086	-0.0668692	0.000256943	0.0274244
ENSG00000140563	ILMN_1792682	MCTP2	55784	-0.0202084	4.57636	-3.8564	0.000145377	0.0547644	-0.755589	-0.00209213	7.05407	-0.572853	0.568371	0.957918	-7.99012	0.000260738	0.0275464
ENSG00000127990	ILMN_1674620	SGCE	8910	-0.0126959	4.0969	-2.44979	0.0149591	0.291623	-4.98353	-0.0295626	9.93015	-3.22204	0.00184994	0.132535	-3.22145	0.000262387	0.0275464
ENSG00000103994	ILMN_2043265	ZNF106	64397	-0.00928079	6.98968	-3.23528	0.00137389	0.1292	-2.96178	-0.0099829	9.86498	-2.17723	0.032449	0.442212	-5.82683	0.000273763	0.0285069
ENSG00000137801	ILMN_1686116	THBS1	7057	-0.0304349	7.61997	-3.44568	0.000664773	0.105116	-2.26765	-0.0234523	9.80053	-1.76758	0.0809938	0.609099	-6.60562	0.000279673	0.0288875
ENSG00000113657	ILMN_1679262	DPYSL3	1809	-0.0139481	5.65479	-1.9965	0.0469301	0.433184	-6.10808	-0.0427241	10.4045	-3.61058	0.000534676	0.0720855	-2.05182	0.000284446	0.0288943
ENSG00000138356	ILMN_1767113	AOX1	316	-0.0277511	3.04736	-2.37576	0.0182436	0.313643	-4.92047	-0.0369894	7.66741	-3.26396	0.001625	0.126139	-3.10009	0.000286169	0.0288943
ENSG00000198417	ILMN_1718766	MT1F	4494	0.0188585	3.56849	2.525	0.0121697	0.276364	-4.66409	0.0280413	12.3259	3.1088	0.00261184	0.159339	-3.54327	0.000286638	0.0288943
ENSG00000174156	ILMN_1769083	GSTA3	2940	0.0476837	-1.42132	2.65271	0.0084798	0.248534	-3.51936	0.00800351	6.74374	2.96348	0.00401887	0.195717	-3.94299	0.000288762	0.0288943
ENSG00000147206	ILMN_1674343	NXF3	56000	0.0318003	-3.27961	1.48374	0.139099	0.581837	-5.54688	0.0110753	6.74629	3.97732	0.000153456	0.0370843	-0.861522	0.00029337	0.0290187
ENSG00000184347	ILMN_1811313	SLIT3	6586	-0.0173751	5.23803	-2.36123	0.0189585	0.318244	-5.2789	-0.0250145	8.11026	-3.26751	0.00160718	0.126032	-3.08975	0.000294537	0.0290187
ENSG00000103404	ILMN_1661156	USP31	57478	-0.0127871	5.05096	-3.21319	0.00147963	0.131992	-2.98111	-0.00385832	6.46626	-2.15744	0.0340114	0.444929	-5.86781	0.000305554	0.0298743
ENSG00000188039	ILMN_1721540	NWD1	284434	0.0135821	3.7498	1.91764	0.0562602	0.453481	-6.06312	0.0342084	8.31559	3.63418	0.000494489	0.0703713	-1.97768	0.000319431	0.0308611
ENSG00000163815	ILMN_1682176	CLEC3B	7123	-0.0210234	3.97324	-3.00346	0.00293158	0.175366	-3.45942	-0.0232029	8.7949	-2.46253	0.0159728	0.337642	-5.20004	0.000321525	0.0308611
ENSG00000172059	ILMN_1751656	KLF11	8462	-0.00924105	4.64025	-2.77211	0.00597517	0.224131	-4.22118	-0.0147329	8.47406	-2.77324	0.006922	0.243563	-4.44296	0.000322875	0.0308611
ENSG00000130066	ILMN_1753342	SAT1	6303	0.0114255	8.57969	1.97414	0.0494328	0.437551	-6.13459	0.0230121	14.1275	3.56222	0.000626966	0.077717	-2.20274	0.000343718	0.0324321
ENSG00000166405	ILMN_1749077	RIC3	79608	-0.0385911	-0.232424	-2.53374	0.0118778	0.272148	-4.09714	-0.00823052	6.60626	-3.02417	0.00336237	0.177223	-3.7779	0.000346429	0.0324321
ENSG00000112214	ILMN_1669023	FHL5	9457	-0.0358585	-0.245125	-2.76076	0.00618052	0.224887	-3.43266	-0.00841341	6.93694	-2.75663	0.00725042	0.248298	-4.48533	0.000346908	0.0324321
ENSG00000203780	ILMN_1773126	FANK1	92565	0.00983935	2.5459	1.99165	0.0474635	0.433485	-5.72456	0.00774331	6.96927	3.53989	0.000674482	0.0785342	-2.2719	0.000351253	0.0326004
ENSG00000181026	ILMN_1814282	AEN	64782	0.0174984	5.04624	3.74182	0.000225195	0.0779541	-1.22094	0.00426028	10.143	0.677966	0.499775	0.94603	-7.92394	0.00036623	0.0336805
ENSG00000054523	ILMN_1735552	KIF1B	23095	-0.00965402	6.52277	-3.41227	0.000747783	0.110674	-2.39892	-0.00899765	10.1606	-1.66535	0.0998046	0.646258	-6.77677	0.00036815	0.0336805
ENSG00000160838	ILMN_1681923	LRRC71	149499	0.0108846	-1.12137	0.583395	0.560137	0.864222	-6.89322	0.0183545	7.18619	4.37542	3.6686e-05	0.0212974	0.51579	0.000374717	0.0340381
ENSG00000163576	ILMN_1704617	EFHB	151651	0.0118648	1.03885	1.13287	0.258322	0.701807	-6.81288	0.0214977	7.43164	4.10557	9.75768e-05	0.0266919	-0.427031	0.000378773	0.0341642
ENSG00000156026	ILMN_1672759	MCU	90550	-0.00591501	4.97705	-1.98504	0.048199	0.434903	-6.07901	-0.0176595	8.67044	-3.51037	0.00074256	0.0805992	-2.36286	0.000387377	0.0346959
ENSG00000133115	ILMN_1761866	STOML3	161003	0.0297006	0.304956	1.91861	0.0561372	0.453481	-5.5034	0.0197377	7.13529	3.56023	0.000631056	0.077717	-2.2089	0.00039299	0.0349542
ENSG00000183317	ILMN_3307616	EPHA10	284656	0.0396629	-1.0747	3.40968	0.000754599	0.110674	-1.38073	0.00244061	6.65827	1.62083	0.109041	0.665996	-6.84835	0.000397376	0.0351006
ENSG00000203724	ILMN_1661595	C1orf53	388722	0.0241557	0.530831	3.68904	0.000274522	0.0849147	-0.722291	0.00468174	8.99132	0.772262	0.442264	0.93289	-7.85521	0.000409394	0.035783
ENSG00000204682	ILMN_2159300	MIR1915HG	399726	-0.019875	1.05598	-3.77995	0.000194897	0.0693401	-0.482926	-0.000717011	6.81051	-0.302864	0.76279	0.980729	-8.10942	0.000410689	0.035783
ENSG00000173702	ILMN_1651568	MUC13	56667	0.00733805	2.20053	0.626812	0.531337	0.853338	-7.43054	0.0443465	8.23974	4.32359	4.43846e-05	0.0212974	0.331789	0.000417122	0.0359149
ENSG00000144028	ILMN_3235185	SNRNP200	23020	-0.00493746	7.59083	-1.78696	0.0751181	0.493418	-6.50511	-0.0148444	8.56569	-3.6428	0.000480521	0.0696069	-1.95048	0.000417811	0.0359149
ENSG00000182253	ILMN_1712075	SYNM	23336	-0.0095739	2.41637	-1.67818	0.0945236	0.531923	-6.26126	-0.0267272	7.534	-3.71934	0.000372015	0.0591101	-1.7072	0.000423771	0.0361844
ENSG00000102904	ILMN_1657194	TSNAXIP1	55815	0.013825	1.50832	2.42158	0.0161432	0.300239	-4.63395	0.0167642	7.75756	3.05901	0.00303201	0.169974	-3.68195	0.000429986	0.0364461
ENSG00000165949	ILMN_2058782	IFI27	3429	0.0191509	4.5951	2.83753	0.0049076	0.210928	-4.0458	0.0344653	11.1649	2.55841	0.0124271	0.304821	-4.97451	0.000432527	0.0364461
ENSG00000140067	ILMN_1762696	FAM181A	90050	0.0324024	-2.07469	2.98185	0.00313916	0.176908	-2.59404	0.0140922	7.24574	2.34573	0.0214997	0.38352	-5.46477	0.000438077	0.0366725
ENSG00000109771	ILMN_1792057	LRP2BP	55805	0.00535849	1.00956	0.888165	0.375279	0.774616	-7.05011	0.00892911	6.77371	4.18484	7.34636e-05	0.0229493	-0.154005	0.000441583	0.0367259
ENSG00000115468	ILMN_1779448	EFHD1	80303	-0.0269841	4.03327	-3.65601	0.000310398	0.0856001	-1.39062	-0.00801299	11.2057	-0.760845	0.449015	0.933183	-7.864	0.000465175	0.0384384
ENSG00000240583	ILMN_1681103	AQP1	358	-0.0208918	4.88463	-3.1669	0.001726	0.140806	-3.09867	-0.0222098	8.91591	-2.00717	0.0481527	0.508638	-6.1679	0.000468213	0.0384415
ENSG00000082497	ILMN_1730794	SERTAD4	56256	-0.00955975	2.53539	-1.52233	0.12915	0.571977	-6.55279	-0.0262157	8.10188	-3.78899	0.00029391	0.0537771	-1.48271	0.000476563	0.0388778
ENSG00000197889	ILMN_1708907	MEIG1	644890	0.0249393	-2.31219	1.92838	0.054905	0.450431	-4.99233	0.0100214	6.51099	3.47504	0.000832623	0.0846367	-2.47103	0.000487124	0.0394824
ENSG00000125878	ILMN_1745041	TCF15	6939	-0.0156557	-1.35908	-1.64941	0.100281	0.541295	-5.63941	-0.00771971	6.51999	-3.68986	0.000410714	0.062624	-1.80133	0.000490139	0.0394824
ENSG00000147113	ILMN_2047480	DIPK2B	79742	-0.0136261	4.52074	-3.40145	0.000776682	0.111772	-2.3293	-0.00486525	6.77863	-1.4804	0.142744	0.72129	-7.06214	0.000500652	0.0400772
ENSG00000160209	ILMN_1672504	PDXK	8566	-0.00758791	6.54045	-1.92789	0.0549668	0.450431	-6.25985	-0.0174708	11.4351	-3.46024	0.000873312	0.0867084	-2.51607	0.000507942	0.0404082
ENSG00000143127	ILMN_1700144	ITGA10	8515	-0.0267013	0.833672	-2.80186	0.00546602	0.218692	-3.54361	-0.00836981	6.97071	-2.52914	0.0134255	0.317844	-5.04412	0.000512045	0.0404832
ENSG00000139737	ILMN_1746784	SLAIN1	122060	0.0155098	4.21482	2.93457	0.00364095	0.18443	-3.70486	0.0215289	8.8354	2.33594	0.0220321	0.387081	-5.48645	0.000516231	0.0405637
ENSG00000151623	ILMN_1661777	NR3C2	4306	-0.0190182	3.04828	-2.92697	0.00372809	0.18443	-3.56762	-0.00645232	7.03172	-2.33566	0.0220473	0.387081	-5.48706	0.000528544	0.0412
ENSG00000146386	ILMN_1720858	ABRACL	58527	0.0148495	4.62467	2.73348	0.00670057	0.230679	-4.33196	0.0145444	10.251	2.59772	0.011191	0.294295	-4.87991	0.000537944	0.0412
ENSG00000087253	ILMN_1796335	LPCAT2	54947	-0.0118676	3.91163	-3.46663	0.000617194	0.100529	-2.04221	-0.00504838	7.06038	-1.25313	0.213856	0.81692	-7.36914	0.00054002	0.0412
ENSG00000151789	ILMN_1710268	ZNF385D	79750	-0.0175411	2.27212	-2.40594	0.0168348	0.301764	-4.77549	-0.0133413	7.01276	-2.98379	0.00378697	0.19021	-3.88804	0.0005403	0.0412
ENSG00000123104	ILMN_1736103	ITPR2	3709	-0.0101969	6.99017	-3.62268	0.000351049	0.087106	-1.68563	-0.00525127	8.24952	-0.72311	0.471748	0.938797	-7.89213	0.000540413	0.0412
ENSG00000080561	ILMN_1760180	MID2	11043	-0.00851617	3.78759	-3.63291	0.000338064	0.0865985	-1.45528	-0.00236689	7.55405	-0.669321	0.505243	0.947186	-7.92979	0.000544509	0.0412231
ENSG00000111837	ILMN_1803984	MAK	4117	0.0135776	0.00628267	1.55246	0.121778	0.562426	-6.05151	0.0139841	7.03479	3.72073	0.000370279	0.0591101	-1.70275	0.000547153	0.0412231
ENSG00000104067	ILMN_1691499	TJP1	7082	-0.011487	7.24021	-3.53675	0.000480122	0.0931727	-1.97999	-0.00567108	10.8145	-1.00214	0.319337	0.885681	-7.65092	0.000562812	0.0418449
ENSG00000180592	ILMN_1773002	SKIDA1	387640	-0.0232794	0.524989	-3.78697	0.000189761	0.0693401	-0.38277	0.0037952	6.33894	1.70167	0.0927515	0.636346	-6.71706	0.000563398	0.0418449
ENSG00000168939	ILMN_1791078	SPRY3	10251	0.00863465	3.0009	2.25996	0.0246578	0.352516	-5.25767	0.00801387	6.79731	3.11692	0.00254871	0.158465	-3.52049	0.000565207	0.0418449
ENSG00000197057	ILMN_1765773	DTHD1	401124	0.0122469	2.08602	1.48248	0.139432	0.58212	-6.5199	0.0180151	7.1733	3.75469	0.000330183	0.0556215	-1.59362	0.000569993	0.0419567
ENSG00000107341	ILMN_1675721	UBE2R2	54926	-0.00678707	5.96991	-3.46459	0.000621679	0.100529	-2.22094	-0.00367467	7.22016	-1.20007	0.233699	0.836663	-7.43375	0.000579533	0.0423935
ENSG00000134954	ILMN_1687538	ETS1	2113	-0.0114153	6.37823	-3.5178	0.000514048	0.0954192	-2.04479	-0.00628259	10.9789	-1.03192	0.305257	0.880174	-7.62066	0.000582547	0.0423935
ENSG00000126838	ILMN_1708183	PZP	5858	0.00409406	2.84725	0.606496	0.544719	0.857344	-7.56773	0.0508623	7.86914	4.22264	6.40967e-05	0.0229086	-0.0226448	0.000590265	0.0427125
ENSG00000215217	ILMN_3246356	C5orf49	134121	0.0165253	2.17669	1.76932	0.0780219	0.499235	-6.08093	0.0140691	6.78155	3.52085	0.00071768	0.0805662	-2.33064	0.000612102	0.0438552
ENSG00000175318	ILMN_1661443	GRAMD2A	196996	0.0276152	-0.0929255	2.40609	0.0168282	0.301764	-4.38797	0.0162033	6.97657	2.93198	0.00440458	0.204056	-4.02763	0.000612904	0.0438552
ENSG00000131055	ILMN_1815634	COX4I2	84701	-0.0241509	-0.921913	-2.65582	0.00840428	0.247346	-3.58079	-0.0116606	6.75683	-2.63196	0.0102066	0.281736	-4.79655	0.000622378	0.0441419
ENSG00000169122	ILMN_1679217	FAM110B	90362	-0.0286847	1.27838	-2.96673	0.00329228	0.180475	-3.14766	-0.0138158	7.97689	-2.18756	0.0316587	0.436945	-5.80532	0.000627006	0.0441419
ENSG00000170324	ILMN_1660879	FRMPD2	143162	0.021811	1.34957	1.635	0.103268	0.543792	-6.15729	0.0151923	6.8103	3.61388	0.000528875	0.0720621	-2.04148	0.000627251	0.0441419
ENSG00000050628	ILMN_1677384	PTGER3	5733	-0.0259439	2.19316	-3.05492	0.00248715	0.168547	-3.03005	-0.0117221	6.59299	-2.02461	0.0462878	0.501145	-6.13408	0.000646425	0.0452427
ENSG00000168795	ILMN_1757262	ZBTB5	9925	-0.00632977	4.61758	-3.6667	0.000298334	0.0849147	-1.45083	-0.000692763	8.48842	-0.19414	0.846565	0.987984	-8.13674	0.000653237	0.0454459
ENSG00000177098	ILMN_1695947	SCN4B	6330	-0.0161046	0.151997	-2.0509	0.0412864	0.419679	-5.19432	-0.011075	6.69218	-3.2578	0.00165634	0.126833	-3.11798	0.000656425	0.0454459
ENSG00000081189	ILMN_1742544	MEF2C	4208	-0.00804002	4.84628	-2.07899	0.0386058	0.412104	-5.89638	-0.0174504	8.07301	-3.22713	0.00182119	0.132404	-3.2068	0.000665092	0.0457896
ENSG00000166167	ILMN_1815718	BTRC	8945	-0.00620903	5.17334	-3.59088	0.000394452	0.087106	-1.76031	-0.00220161	8.18164	-0.59442	0.553931	0.956364	-7.97744	0.000668539	0.0457896
ENSG00000136451	ILMN_1705310	VEZF1	7716	-0.00678541	6.31275	-3.16021	0.0017646	0.143044	-3.19541	-0.0103566	11.667	-1.80041	0.0756132	0.595239	-6.54865	0.000681033	0.0463972
ENSG00000186642	ILMN_1681356	PDE2A	5138	-0.0151213	2.28259	-2.42803	0.0158654	0.29999	-4.72734	-0.0117462	6.91137	-2.86091	0.00540361	0.220826	-4.2159	0.000685828	0.0464766
ENSG00000151702	ILMN_1665738	FLI1	2313	-0.010741	4.1478	-3.59714	0.000385517	0.087106	-1.63009	-0.00229897	7.99907	-0.506084	0.614208	0.96219	-8.02643	0.000696388	0.0469439
ENSG00000185250	ILMN_1657058	PPIL6	285755	0.00561912	2.70249	1.0651	0.287825	0.724126	-7.16414	0.0267127	7.84806	3.94122	0.00017406	0.0405338	-0.982181	0.000700814	0.0469949
ENSG00000153064	ILMN_1661646	BANK1	55024	0.0197975	2.26713	3.39428	0.000796421	0.11334	-2.00703	0.00654232	7.57697	1.229	0.222719	0.825154	-7.39885	0.000710361	0.047387
ENSG00000162366	ILMN_1708580	PDZK1IP1	10158	0.0244322	1.86156	2.67597	0.00792821	0.243163	-4.07632	0.0226842	7.94469	2.53895	0.0130831	0.312933	-5.02086	0.000720854	0.04763
ENSG00000141294	ILMN_1768818	LRRC46	90506	0.00604664	0.852522	0.602997	0.54704	0.858138	-7.23298	0.0398169	7.90651	4.15906	8.05936e-05	0.0245772	-0.243154	0.000723159	0.04763
ENSG00000143473	ILMN_1745529	KCNH1	3756	0.062397	-0.682162	3.5398	0.000474873	0.0931727	-1.07518	0.000909803	6.32956	0.712936	0.477986	0.941052	-7.89948	0.000727946	0.04763
ENSG00000189369	ILMN_1730101	GSPT2	23708	-0.00766723	3.72933	-2.80468	0.00541985	0.21761	-4.02472	-0.0113339	9.35112	-2.35607	0.0209493	0.381677	-5.44178	0.000729863	0.04763
ENSG00000145335	ILMN_1701933	SNCA	6622	-0.0203015	1.73691	-2.58331	0.0103367	0.260093	-4.27927	-0.0248977	8.34077	-2.64972	0.0097275	0.277073	-4.75295	0.000732597	0.04763
ENSG00000232053	ILMN_1902353		#N/A	0.0394193	-2.02374	2.89014	0.00417828	0.197474	-2.9887	0.0124883	6.99475	2.21956	0.029317	0.423806	-5.73811	0.00074301	0.048063
ENSG00000237651	ILMN_1754501	C2orf74	339804	-0.016161	2.43494	-2.19062	0.0293744	0.374065	-5.29752	-0.0233527	7.83392	-3.07148	0.0029212	0.168124	-3.64736	0.000754176	0.0485401
ENSG00000165152	ILMN_1809323	PGAP4	84302	-0.019423	3.88562	-3.59496	0.000388612	0.087106	-1.61242	-0.00186117	7.32934	-0.372625	0.710426	0.972643	-8.08562	0.000763977	0.0486489
ENSG00000118432	ILMN_1813581	CNR1	1268	-0.0372913	-0.539715	-2.6815	0.00780204	0.243135	-3.59918	-0.00807605	6.67918	-2.50299	0.0143784	0.322519	-5.10575	0.000766586	0.0486489
ENSG00000104324	ILMN_1713031	CPQ	10404	-0.0109686	5.63976	-3.07277	0.00234808	0.163997	-3.44035	-0.0119295	8.94983	-1.89463	0.0618022	0.555821	-6.37984	0.000767261	0.0486489
ENSG00000165923	ILMN_1688627	AGBL2	79841	0.0130877	0.76705	1.62794	0.104758	0.544496	-6.0889	0.00994203	6.62956	3.54363	0.000666294	0.0782926	-2.26034	0.000775175	0.0489086
ENSG00000137691	ILMN_1683635	CFAP300	85016	0.00818209	1.83294	1.31557	0.189488	0.638416	-6.70721	0.0297018	8.36343	3.7511	0.000334219	0.0556215	-1.6052	0.000791235	0.0496169
ENSG00000141665	ILMN_1755281	FBXO15	201456	0.00732972	1.00798	1.09601	0.274097	0.713519	-6.84035	0.0309832	8.06852	3.88116	0.000214331	0.0450024	-1.18127	0.000795887	0.0496169
ENSG00000183844	ILMN_2355486	FAM3B	54097	-0.0638197	-1.54427	-3.66705	0.000297936	0.0849147	-0.472616	0.000738533	6.47995	0.418685	0.676582	0.97062	-8.06721	0.000798023	0.0496169

## Sheet: menstrual
ensembl_gene_id	logFC.rwh	AveExpr.rwh	t.rwh	P.Value.rwh	B.rwh	entrez_gene_id	hgnc_symbol	illumina_id	logFC.gse	AveExpr.gse	t.gse	P.Value.gse	B.gse	fisher_p	fisher_p_adj	p_adj_rwh	p_adj_gse

## Sheet: proliferative
ensembl_gene_id	illumina_id	hgnc_symbol	entrez_gene_id	logFC_rna	AveExpr_rna	t_rna	P.Value_rna	p_adj_rna	B_rna	logFC_array	AveExpr_array	t_array	P.Value_array	p_adj_array	B_array	fisher_p	fisher_p_adj
ENSG00000164778	ILMN_1685318	EN2	2020	0.0682901	0.160477	4.12357	6.87614e-05	0.187287	0.889172	0.0176079	7.2059	3.19004	0.00277149	0.618192	-3.17743	1.82142e-06	0.0233287
ENSG00000128683	ILMN_1660973	GAD1	2571	0.0940274	-1.33891	4.74717	5.71785e-06	0.0732343	3.5067	0.00741022	7.08616	1.34285	0.186919	0.900979	-6.91182	5.32339e-06	0.034091
ENSG00000189369	ILMN_1730101	GSPT2	23708	-0.0112938	3.947	-3.38445	0.000962146	0.784061	-2.17778	-0.0224122	9.43767	-3.57944	0.000923968	0.591709	-2.13074	9.3524e-06	0.0399285
ENSG00000185686	ILMN_1700031	PRAME	23532	0.0634455	4.25532	4.36955	2.64812e-05	0.113057	1.20767	0.0290126	9.41201	1.75702	0.0865967	0.861852	-6.29283	1.29654e-05	0.0415154

## Sheet: secretory
ensembl_gene_id	illumina_id	hgnc_symbol	entrez_gene_id	logFC_rna	AveExpr_rna	t_rna	P.Value_rna	p_adj_rna	B_rna	logFC_array	AveExpr_array	t_array	P.Value_array	p_adj_array	B_array	fisher_p	fisher_p_adj
ENSG00000166596	ILMN_2379110	CFAP52	146845	0.0768582	1.55351	4.72516	6.26264e-06	0.0102043	3.20712	0.0409006	7.67105	3.13845	0.00343949	0.519995	-3.23353	2.15778e-07	0.00119066
ENSG00000124237	ILMN_1661618	C20orf85	128602	0.0770263	2.25023	4.58061	1.13485e-05	0.0102043	2.53525	0.0655851	8.79375	3.20152	0.00290726	0.519995	-3.07417	3.34968e-07	0.00119066
ENSG00000169064	ILMN_1760503	ZBBX	79740	0.0886874	1.13089	4.60155	1.04196e-05	0.0102043	2.76649	0.0349435	7.65419	3.13929	0.00343177	0.519995	-3.2314	3.55548e-07	0.00119066
ENSG00000138061	ILMN_1693338	CYP1B1	1545	0.0508277	5.46055	3.67079	0.000361106	0.0394459	-1.11167	0.074903	9.66981	4.51955	6.78534e-05	0.296021	0.566315	3.71849e-07	0.00119066
ENSG00000126861	ILMN_1739235	OMG	4974	0.0968151	1.54716	5.21731	7.6195e-07	0.00912887	5.22997	0.00346555	6.4933	1.31866	0.195847	0.781194	-6.81558	7.52389e-07	0.00192732
ENSG00000151023	ILMN_1735292	ENKUR	219670	0.0612704	1.31533	4.08169	8.05766e-05	0.0177935	0.80905	0.0268601	7.11862	3.48288	0.00135157	0.519995	-2.34319	1.18846e-06	0.00205545
ENSG00000176601	ILMN_1695443	MAP3K19	80122	0.0870404	1.16226	4.66372	8.07433e-06	0.0102043	3.01579	0.0159223	6.86777	2.40718	0.021487	0.631431	-4.93508	1.31461e-06	0.00205545
ENSG00000188817	ILMN_1663024	SNTN	132203	0.0752887	1.76831	4.21326	4.87445e-05	0.0145671	1.21232	0.0415776	7.36234	3.23071	0.00268842	0.519995	-2.99984	1.31576e-06	0.00205545
ENSG00000152611	ILMN_2359306	CAPSL	133690	0.084706	1.55156	4.83974	3.87823e-06	0.00941115	3.66367	0.0201754	7.34879	1.959	0.0581188	0.674593	-5.81781	1.44434e-06	0.00205545
ENSG00000111834	ILMN_2068698	RSPH4A	345895	0.0581126	1.99608	4.13566	6.56475e-05	0.0158644	0.906682	0.0302865	7.22428	3.21073	0.00283649	0.519995	-3.05077	1.84791e-06	0.00216198
ENSG00000160401	ILMN_2076014	CFAP157	286207	0.0796372	1.66425	4.52292	1.43409e-05	0.0102043	2.40187	0.043836	8.28889	2.51771	0.0165417	0.60935	-4.69707	1.85679e-06	0.00216198
ENSG00000003987	ILMN_1787658	MTMR7	9108	-0.08774	0.362224	-4.91926	2.76961e-06	0.00941115	4.13828	-0.00980906	6.67827	-1.46101	0.152933	0.766043	-6.62317	2.20631e-06	0.0022272
ENSG00000137473	ILMN_1694979	TTC29	83894	0.0836177	0.0393725	4.19826	5.16472e-05	0.0145671	1.4056	0.028401	7.26201	3.01826	0.00471931	0.529703	-3.53219	2.26059e-06	0.0022272
ENSG00000147113	ILMN_2047480	DIPK2B	79742	-0.0281559	4.6776	-5.07393	1.42549e-06	0.00912887	4.24068	-0.0029895	6.79063	-0.674692	0.504305	0.916189	-7.45439	2.65916e-06	0.00229604
ENSG00000118307	ILMN_1708983	CASC1	55259	0.0522171	1.64542	4.89233	3.10525e-06	0.00941115	3.86489	0.0154381	8.17315	1.38173	0.175812	0.771907	-6.73251	2.7373e-06	0.00229604
ENSG00000186973	ILMN_1777170	FAM183A	440585	0.0698945	1.04429	4.02715	9.89338e-05	0.0204378	0.656784	0.0677334	9.66227	3.1953	0.00295603	0.519995	-3.08996	2.86825e-06	0.00229604
ENSG00000122735	ILMN_1745880	DNAI1	27019	0.068874	0.979943	4.12001	6.96801e-05	0.0162266	1.00061	0.0401071	7.75591	2.94281	0.00573985	0.540558	-3.71617	3.58684e-06	0.00261878
ENSG00000129988	ILMN_1732538	LBP	3929	0.128311	0.837146	3.64792	0.0003913	0.0404175	-0.745223	0.085598	7.91473	3.66015	0.000824122	0.519995	-1.86735	3.68036e-06	0.00261878
ENSG00000182253	ILMN_1712075	SYNM	23336	-0.039265	2.64907	-4.00563	0.000107224	0.0214582	0.360639	-0.0299454	7.54091	-3.03769	0.00448557	0.526253	-3.48434	4.44034e-06	0.00291863
ENSG00000173947	ILMN_1761278	PIFO	128344	0.0623441	2.87203	4.31956	3.2231e-05	0.0129005	1.4472	0.018137	7.41183	2.46503	0.018752	0.627581	-4.81145	4.55751e-06	0.00291863
ENSG00000160188	ILMN_1684571	RSPH1	89765	0.0537803	1.58711	4.03375	9.6517e-05	0.0202654	0.605112	0.0535962	8.81317	2.94837	0.00565813	0.540558	-3.70271	4.88083e-06	0.00297684
ENSG00000240583	ILMN_1681103	AQP1	358	-0.0464455	5.18088	-4.42694	2.1079e-05	0.0110866	1.61562	-0.0336642	8.95736	-2.03513	0.0494675	0.667837	-5.67776	6.63999e-06	0.00386568
ENSG00000174175	ILMN_1715417	SELP	6403	-0.0808041	1.42497	-4.42882	2.09215e-05	0.0110866	2.09795	-0.011632	6.47039	-1.95221	0.0589511	0.674593	-5.8301	7.58153e-06	0.00414177
ENSG00000162643	ILMN_1653771	WDR63	126820	0.0642422	1.04558	4.37382	2.60278e-05	0.0111121	1.91427	0.0141752	7.28228	2.06415	0.0464789	0.660713	-5.62326	7.76096e-06	0.00414177
ENSG00000186471	ILMN_1679987	AKAP14	158798	0.0886159	-0.54982	3.91036	0.000152583	0.0279184	0.459512	0.0355145	7.46744	2.89969	0.00641296	0.557947	-3.82006	8.51399e-06	0.00436189
ENSG00000185681	ILMN_1748642	MORN5	254956	0.0723733	0.260053	3.9477	0.000132968	0.0254187	0.48654	0.0278589	7.4774	2.8028	0.00820481	0.593713	-4.05006	9.15944e-06	0.00451208
ENSG00000145491	ILMN_1696466	ROPN1L	83853	0.061186	1.06982	4.03956	9.44364e-05	0.020159	0.694537	0.0538531	8.48806	2.61043	0.0132223	0.595246	-4.49172	9.77012e-06	0.00463466
ENSG00000113657	ILMN_1679262	DPYSL3	1809	-0.0477802	5.36048	-4.12846	6.74746e-05	0.016004	0.487317	-0.0526629	9.62963	-2.40057	0.0218217	0.631431	-4.94908	1.0647e-05	0.00487022
ENSG00000125810	ILMN_1704730	CD93	22918	-0.0246798	6.59627	-4.61229	9.97196e-06	0.0102043	2.29205	-0.0111337	10.4748	-1.04336	0.303938	0.840851	-7.13634	1.26224e-05	0.00536438
ENSG00000147255	ILMN_1679299	IGSF1	3547	-0.132923	-4.49321	-3.87093	0.000176274	0.0284514	0.669998	-0.0114345	6.44844	-2.77515	0.00879609	0.595092	-4.11479	1.28078e-05	0.00536438
ENSG00000157554	ILMN_1768301	ERG	2078	-0.0248395	3.65607	-4.80925	4.40872e-06	0.00941115	3.26292	0.00121075	6.79653	0.420694	0.676551	0.949132	-7.5959	1.29837e-05	0.00536438
ENSG00000243910	ILMN_1677635	TUBA4B	80086	0.0831743	0.35267	4.42035	2.164e-05	0.0110866	2.19685	0.00848023	6.97195	1.59608	0.119465	0.736549	-6.42457	1.35776e-05	0.00543445
ENSG00000156206	ILMN_1686373	CFAP161	161502	0.045932	0.149541	3.75017	0.000272561	0.0340294	-0.155981	0.0342827	7.36522	2.92357	0.00603162	0.547894	-3.76265	1.42941e-05	0.00554785
ENSG00000167858	ILMN_1654570	TEKT1	83659	0.0660284	2.31399	3.75427	0.000268603	0.0340294	-0.486076	0.058995	9.09786	2.76409	0.00904344	0.595092	-4.14056	1.9818e-05	0.00746557
ENSG00000165949	ILMN_2058782	IFI27	3429	0.0344918	4.52289	2.93568	0.00398437	0.127579	-3.29768	0.0636591	10.9867	3.89156	0.00042682	0.418582	-1.23073	2.07787e-05	0.0074785
ENSG00000215187	ILMN_3240534	FAM166B	730112	0.0643762	0.782877	4.69567	7.0769e-06	0.0102043	3.20848	-0.00567643	7.03008	-0.57158	0.57126	0.933388	-7.51961	2.10201e-05	0.0074785
ENSG00000120279	ILMN_1750225	MYCT1	80177	-0.0279069	3.15508	-4.56401	1.21414e-05	0.0102043	2.3624	-0.00322795	6.94328	-0.642145	0.524963	0.921028	-7.47611	2.18619e-05	0.00756778
ENSG00000118492	ILMN_1666316	ADGB	79747	0.0696197	0.120603	4.29983	3.48203e-05	0.0135145	1.77688	0.00573134	6.57268	1.56235	0.127205	0.743642	-6.47559	2.26212e-05	0.00758328
ENSG00000250510	ILMN_1730816	GPR162	27239	0.0181565	2.32574	2.90882	0.00431835	0.133276	-3.04174	0.0491027	9.95095	3.88149	0.000439332	0.418582	-1.25877	2.30909e-05	0.00758328
ENSG00000069122	ILMN_1728785	ADGRF5	221395	-0.021654	5.33111	-4.48804	1.65052e-05	0.0105699	1.82956	-0.00966123	9.6954	-0.890967	0.379032	0.872658	-7.28366	2.39067e-05	0.00762852
ENSG00000151702	ILMN_1665738	FLI1	2313	-0.0193223	4.25721	-4.53194	1.38275e-05	0.0102043	2.08641	-0.00531891	8.03352	-0.662515	0.511981	0.918434	-7.46264	2.44198e-05	0.00762852
ENSG00000180638	ILMN_1693912	SLC47A2	146802	0.109485	-0.683398	4.53762	1.35131e-05	0.0102043	2.76306	0.00995277	7.64303	0.592353	0.557423	0.929497	-7.50732	2.51561e-05	0.00767143
ENSG00000185686	ILMN_1700031	PRAME	23532	0.0587501	3.87942	2.93949	0.00393905	0.126947	-3.213	0.064876	8.70722	3.78819	0.000573539	0.419511	-1.5171	2.65684e-05	0.00791368
ENSG00000174059	ILMN_1732799	CD34	947	-0.0368736	5.21935	-4.57809	1.14658e-05	0.0102043	2.1849	-0.00103748	7.15199	-0.154239	0.878307	0.982689	-7.6743	2.76072e-05	0.00795831
ENSG00000115109	ILMN_1770245	EPB41L5	57669	0.0197914	5.44966	4.44314	1.97593e-05	0.0110866	1.64383	0.00671604	8.8434	0.889708	0.379699	0.872658	-7.28478	2.84992e-05	0.00795831
ENSG00000147257	ILMN_2051972	GPC3	2719	-0.0987507	0.520941	-3.60422	0.00045572	0.0432582	-0.73764	-0.0599376	7.19213	-2.83624	0.00753923	0.579494	-3.97123	2.85823e-05	0.00795831
ENSG00000173627	ILMN_1815425	APOBEC4	403314	0.0773388	-0.825596	3.6854	0.000342994	0.0388766	-0.239797	0.00889605	6.52759	2.66247	0.01164	0.595246	-4.37428	3.10958e-05	0.00833154
ENSG00000179144	ILMN_1776678	GIMAP7	168537	-0.0294415	2.99977	-4.43631	2.03054e-05	0.0110866	1.88638	-0.0101428	8.78655	-0.813738	0.421298	0.889627	-7.34984	3.13238e-05	0.00833154
ENSG00000164972	ILMN_1807009	C9orf24	84688	0.074114	1.61681	4.57446	1.16364e-05	0.0102043	2.60434	-0.00054642	6.49351	-0.223513	0.824436	0.976111	-7.66088	3.18743e-05	0.00833154
ENSG00000137801	ILMN_1686116	THBS1	7057	-0.0630911	7.63567	-4.38935	2.44758e-05	0.0111121	1.45269	-0.0166637	9.60706	-0.881772	0.383917	0.874792	-7.29184	3.53298e-05	0.00883408
ENSG00000169126	ILMN_1776395	ARMC4	55130	0.0514046	1.83836	3.51232	0.000625336	0.0494402	-1.19152	0.028224	7.32112	2.87829	0.00677386	0.55974	-3.87128	3.56445e-05	0.00883408
ENSG00000107736	ILMN_1783149	CDH23	64072	-0.0521733	1.00336	-3.13817	0.00213589	0.0977312	-2.18454	-0.0266202	6.82028	-3.39838	0.00170562	0.519995	-2.56602	3.70743e-05	0.00883408
ENSG00000137959	ILMN_1723912	IFI44L	10964	0.0395858	2.71885	2.60781	0.0102598	0.182191	-3.89814	0.0278294	7.03318	4.03117	0.000285314	0.418582	-0.839181	3.76807e-05	0.00883408
ENSG00000166959	ILMN_1808249	MS4A8	83661	0.0720641	3.44161	3.86732	0.000178611	0.0284514	-0.26404	0.0474701	9.35604	2.23206	0.0321112	0.647676	-5.2963	3.77734e-05	0.00883408
ENSG00000080572	ILMN_1745006	DNAAF6	139212	0.0929972	-1.51001	3.71575	0.000308082	0.0358719	-0.0673884	0.0102104	6.70499	2.51113	0.0168039	0.611432	-4.71144	3.79352e-05	0.00883408
ENSG00000170989	ILMN_1653504	S1PR1	1901	-0.0235019	3.75344	-3.86111	0.000182699	0.0285367	-0.316893	-0.0187755	7.73477	-2.2131	0.0335062	0.647676	-5.33419	3.99651e-05	0.00914059
ENSG00000133328	ILMN_1809259	PLAAT2	54979	0.089164	-1.04603	4.28958	3.62439e-05	0.0136533	1.88833	0.00667658	7.10573	1.02065	0.314426	0.844619	-7.15968	4.52082e-05	0.0101584
ENSG00000186642	ILMN_1681356	PDE2A	5138	-0.0356923	2.27647	-3.20983	0.00170097	0.0874939	-2.17119	-0.0194743	6.83029	-3.20781	0.00285875	0.519995	-3.0582	4.60199e-05	0.0101625
ENSG00000163075	ILMN_1688126	CFAP221	200373	0.0303544	1.9867	2.67207	0.00857785	0.170598	-3.60869	0.0305784	7.57686	3.86732	0.000457539	0.418582	-1.29816	4.74925e-05	0.0102749
ENSG00000120471	ILMN_1704576	TP53AIP1	63970	0.0916342	-2.52814	4.49076	1.63256e-05	0.0105699	2.76936	-0.00199541	6.39927	-0.856844	0.397361	0.882504	-7.31361	4.85032e-05	0.0102749
ENSG00000164128	ILMN_1667947	NPY1R	4886	-0.0684381	-0.0323392	-3.7849	0.000240687	0.0327948	0.0158824	-0.0196985	6.86064	-2.24976	0.0308559	0.647676	-5.2607	4.89357e-05	0.0102749
ENSG00000179362	ILMN_1696031	HMGN2P46	#N/A	0.049655	-2.1792	3.00129	0.00326612	0.116741	-2.07637	0.0215523	6.82907	3.43563	0.00153977	0.519995	-2.46812	5.17238e-05	0.0104054
ENSG00000174156	ILMN_1769083	GSTA3	2940	0.0807847	-1.44025	3.55321	0.000543601	0.0463264	-0.574892	0.00958143	6.72362	2.6311	0.0125716	0.595246	-4.44527	5.20467e-05	0.0104054
ENSG00000213085	ILMN_3245143	CFAP45	25790	0.0477298	1.63627	3.62442	0.000424795	0.0425061	-0.794338	0.024095	8.55795	2.50785	0.0169362	0.613906	-4.7186	5.22796e-05	0.0104054
ENSG00000180543	ILMN_1737972	TSPYL5	85453	-0.029027	4.76685	-4.28139	3.74212e-05	0.013694	1.07859	-0.00931342	8.53688	-0.89205	0.378459	0.872658	-7.28269	5.28071e-05	0.0104054
ENSG00000168497	ILMN_1715991	CAVIN2	8436	-0.0197374	4.14012	-2.87577	0.00476437	0.135605	-3.41368	-0.0414292	8.04298	-3.56763	0.00106807	0.519995	-2.11707	5.49621e-05	0.010666
ENSG00000185238	ILMN_1662964	PRMT3	10196	0.0163382	4.28794	3.79913	0.000228679	0.0327824	-0.605533	0.0152557	8.05204	2.14603	0.0388852	0.653043	-5.46627	5.6068e-05	0.0107182
ENSG00000185565	ILMN_1739154	LSAMP	4045	-0.0458222	4.09137	-4.33893	2.98689e-05	0.0123407	1.37069	-0.00297778	7.68387	-0.311963	0.75692	0.964486	-7.63663	6.45685e-05	0.0121617
ENSG00000164778	ILMN_1685318	EN2	2020	0.0883453	0.72064	4.37737	2.56654e-05	0.0111121	1.97889	-0.000870563	7.0802	-0.121088	0.904314	0.986368	-7.67898	6.65883e-05	0.0123603
ENSG00000186710	ILMN_1663991	CFAP73	387885	0.0700645	0.465993	3.92999	0.00014195	0.0263493	0.398392	0.0112224	6.8521	1.73594	0.0913725	0.707137	-6.20303	6.89323e-05	0.012387
ENSG00000197748	ILMN_1805603	CFAP43	80217	0.0455172	3.47671	3.85552	0.00018645	0.0287716	-0.308326	0.023588	7.37951	1.89642	0.0661846	0.692588	-5.92973	6.99999e-05	0.012387
ENSG00000167157	ILMN_1790338	PRRX2	51450	-0.0546753	1.48448	-4.40022	2.34426e-05	0.0111121	1.98615	0.0204867	8.62908	1.33836	0.189412	0.777504	-6.79002	7.00221e-05	0.012387
ENSG00000154678	ILMN_1667225	PDE1C	5137	-0.118577	-0.831077	-4.14229	6.40095e-05	0.0158644	1.35034	-0.00327467	6.56551	-1.10958	0.274745	0.826226	-7.06551	7.14895e-05	0.012387
ENSG00000151623	ILMN_1661777	NR3C2	4306	-0.0309283	2.92134	-3.328	0.00115932	0.0714529	-1.92425	-0.0131274	7.03684	-2.82517	0.00775364	0.583636	-3.99738	7.31846e-05	0.012387
ENSG00000179776	ILMN_1719236	CDH5	1003	-0.0300297	4.85835	-3.87512	0.000173601	0.0284514	-0.388466	-0.0186289	8.86139	-1.81743	0.0777223	0.698522	-6.06675	7.39973e-05	0.012387
ENSG00000156414	ILMN_1811110	TDRD9	122402	-0.0628118	1.35339	-4.38481	2.492e-05	0.0111121	1.9512	0.0136397	7.38264	1.3546	0.184226	0.777504	-6.76867	7.42966e-05	0.012387
ENSG00000137098	ILMN_1754370	SPAG8	26206	0.0419511	0.419235	3.60122	0.000460502	0.0432582	-0.69012	0.0248969	7.26922	2.36211	0.023864	0.631431	-5.02995	7.48682e-05	0.012387
ENSG00000112214	ILMN_1669023	FHL5	9457	-0.0753564	0.0684283	-4.20091	5.11231e-05	0.0145671	1.44796	-0.00414165	6.94509	-0.831294	0.411444	0.885226	-7.3353	7.54361e-05	0.012387
ENSG00000173467	ILMN_1728787	AGR3	155465	0.0555309	2.67029	3.26685	0.00141544	0.0788215	-2.088	0.0644152	9.44672	2.88782	0.00661088	0.55974	-3.8485	7.79278e-05	0.0126342
ENSG00000173588	ILMN_1799113	CEP83	51134	0.0177713	4.11483	4.16784	5.80489e-05	0.014944	0.719302	0.00954592	8.82294	0.911595	0.368219	0.867419	-7.26501	7.9324e-05	0.0126998
ENSG00000167216	ILMN_1745826	KATNAL2	83473	0.0150486	1.49083	2.71897	0.00751217	0.163037	-3.40997	0.0142309	6.7342	3.58272	0.00102398	0.519995	-2.07652	8.33908e-05	0.0129756
ENSG00000039537	ILMN_1688242	C6	729	0.0530858	1.98952	3.38671	0.000954799	0.0650482	-1.62831	0.0300806	7.8468	2.66839	0.0114717	0.595246	-4.36083	8.37796e-05	0.0129756
ENSG00000148600	ILMN_1663716	CDHR1	92211	-0.0328518	3.59862	-2.18499	0.0308172	0.282135	-5.00005	-0.0564489	7.58134	-4.14781	0.000203187	0.418582	-0.508216	8.50327e-05	0.0129756
ENSG00000213203	ILMN_1757186	GIMAP1	170575	-0.0268149	2.81682	-4.16809	5.7994e-05	0.014944	0.914397	-0.00424153	6.58856	-0.805424	0.426014	0.889878	-7.35662	8.71564e-05	0.0129756
ENSG00000104760	ILMN_2366192	FGL1	2267	0.0360551	2.75858	2.84937	0.00515057	0.140121	-3.29394	0.0576641	8.53978	3.40427	0.00167832	0.519995	-2.55059	8.74712e-05	0.0129756
ENSG00000100065	ILMN_1743714	CARD10	29775	-0.0264018	3.3567	-4.23036	4.56278e-05	0.0145671	1.06229	-0.00414202	8.15671	-0.470254	0.641091	0.945326	-7.57337	8.86863e-05	0.0129756
ENSG00000152818	ILMN_1655296	UTRN	7402	-0.0193551	8.67332	-4.21507	4.84042e-05	0.0145671	0.807079	-0.00538155	7.70935	-0.555224	0.582274	0.933388	-7.52898	8.87795e-05	0.0129756
ENSG00000074590	ILMN_1689318	NUAK1	9891	-0.0284421	3.97109	-4.2584	4.09246e-05	0.0139972	1.08031	-0.00327812	9.16664	-0.27679	0.783569	0.968441	-7.64723	8.91518e-05	0.0129756
ENSG00000130005	ILMN_1794595	GAMT	2593	-0.0252336	1.58398	-3.10978	0.00233519	0.0999406	-2.3547	-0.0225276	7.44753	-3.04705	0.00437704	0.526253	-3.46126	9.02181e-05	0.0129833
ENSG00000161791	ILMN_1657955	FMNL3	91010	-0.0230187	5.32869	-4.25774	4.10304e-05	0.0139972	0.957133	-0.000623538	6.66116	-0.1976	0.844502	0.976709	-7.66648	9.28869e-05	0.0132188
ENSG00000139537	ILMN_2227195	CCDC65	85478	0.0401288	1.4652	2.91601	0.00422653	0.131392	-2.88768	0.0371099	7.58922	3.27554	0.0023826	0.519995	-2.88498	9.69021e-05	0.0134941
ENSG00000087253	ILMN_1796335	LPCAT2	54947	-0.0271461	3.90592	-4.11373	7.13635e-05	0.0163219	0.557073	-0.00750446	7.02896	-0.893581	0.377651	0.872658	-7.28131	9.84916e-05	0.0134941
ENSG00000081189	ILMN_1742544	MEF2C	4208	-0.0180885	4.66825	-3.57396	0.000506081	0.0435026	-1.38876	-0.018805	7.90647	-2.26208	0.0300085	0.647676	-5.23581	9.88028e-05	0.0134941
ENSG00000153347	ILMN_1759679	FAM81B	153643	0.0844772	0.911807	4.25463	4.15284e-05	0.0139972	1.49293	0.000417907	6.58753	0.0752931	0.94041	0.992104	-7.68359	9.90351e-05	0.0134941
ENSG00000206199	ILMN_3194118	ANKUB1	389161	0.0778128	0.790082	4.19263	5.27783e-05	0.0145671	1.28517	0.00163044	6.62164	0.40241	0.68983	0.951844	-7.60359	0.000106384	0.0143428
ENSG00000156298	ILMN_1809291	TSPAN7	7102	-0.0412369	2.39057	-3.79709	0.000230358	0.0327824	-0.324736	-0.0175525	8.11103	-1.73308	0.0918862	0.708713	-6.20772	0.000110795	0.0147819
ENSG00000152936	ILMN_1725833	LMNTD1	160492	0.0902813	-1.39656	4.18932	5.3455e-05	0.0145671	1.56699	0.000806024	6.38633	0.310865	0.757747	0.964513	-7.63698	0.000113351	0.014967
ENSG00000176771	ILMN_1809490	NCKAP5	344148	-0.032374	0.797809	-2.96538	0.00364292	0.121711	-2.63768	-0.0100712	6.641	-3.12748	0.00354101	0.519995	-3.26106	0.000116999	0.0152188
ENSG00000102837	ILMN_2116877	OLFM4	10562	0.167211	-0.544738	3.54739	0.000554583	0.0464255	-0.826029	0.0150642	6.64103	2.20799	0.0338912	0.648549	-5.34436	0.00011911	0.0152188
ENSG00000197826	ILMN_1665714	CFAP299	255119	0.09304	-1.74552	3.81121	0.000218925	0.0326045	0.298327	0.00990551	6.80055	1.64731	0.108446	0.721437	-6.34526	0.00011962	0.0152188
ENSG00000117501	ILMN_1677974	MROH9	80133	0.104904	-0.236652	3.93262	0.000140585	0.0263493	0.485256	0.0035226	6.63467	1.3223	0.194648	0.780296	-6.81089	0.000120011	0.0152188
ENSG00000179772	ILMN_1811790	FOXS1	2307	-0.0336679	1.1156	-3.67228	0.000359227	0.0394459	-0.541834	-0.0136196	6.97157	-1.92216	0.0627569	0.679451	-5.88405	0.000127061	0.0159549
ENSG00000120332	ILMN_1753789	TNN	63923	-0.157649	-2.5944	-4.083	8.01793e-05	0.0177935	1.3257	-0.00242633	6.49053	-0.708315	0.483441	0.908855	-7.43084	0.000129115	0.0160554
ENSG00000174776	ILMN_1757180	WDR49	151790	0.0639529	1.30878	3.88929	0.000164839	0.0284514	0.138641	0.00930328	6.78253	1.37324	0.178412	0.774204	-6.74389	0.00013146	0.0161899
ENSG00000136141	ILMN_2199614	LRCH1	23143	-0.0163671	4.72162	-4.21475	4.84656e-05	0.0145671	0.830957	0.0026207	6.62251	1.0293	0.310401	0.843623	-7.15085	0.000139894	0.0170644
ENSG00000154721	ILMN_1672350	JAM2	58494	-0.0321316	2.57363	-3.87278	0.000175086	0.0284514	-0.0915884	-0.0155752	8.25027	-1.35055	0.18551	0.777504	-6.77402	0.000143361	0.0173223
ENSG00000254585	ILMN_1657478	MAGEL2	54551	-0.063169	0.739706	-4.19073	5.31654e-05	0.0145671	1.31339	0.00350717	7.13742	0.711099	0.481736	0.908647	-7.42885	0.000149797	0.0179309
ENSG00000102786	ILMN_1655557	INTS6	26512	0.0130483	6.10591	3.8667	0.000179014	0.0284514	-0.478074	0.0113136	9.87325	1.32373	0.194177	0.779391	-6.80904	0.000151376	0.0179521
ENSG00000158486	ILMN_1813936	DNAH3	55567	0.0762298	1.26941	3.61587	0.000437638	0.0427883	-0.785263	0.0110269	6.97363	1.92625	0.0622269	0.677723	-5.87675	0.000152925	0.0179694
ENSG00000168959	ILMN_1688614	GRM5	2915	0.0829615	-0.584239	4.16654	5.83387e-05	0.014944	1.39456	-0.00340019	6.67176	-1.33486	0.190543	0.777504	-6.79458	0.000168647	0.0196151
ENSG00000215217	ILMN_3246356	C5orf49	134121	0.0434123	2.0358	3.50781	0.00063503	0.0498986	-1.22865	0.0132606	6.71475	2.08014	0.0449008	0.660713	-5.59298	0.000169993	0.0196151
ENSG00000171729	ILMN_1674985	TMEM51	55092	-0.0333577	2.26718	-3.76984	0.000254046	0.033894	-0.393646	-0.0145947	9.64873	-1.49125	0.144857	0.763864	-6.58005	0.000171567	0.0196199
ENSG00000163661	ILMN_1801842	PTX3	5806	-0.0272317	0.0761567	-1.27267	0.205577	0.558196	-5.93937	-0.0158101	6.96361	-4.63213	4.8499e-05	0.296021	0.896701	0.000173611	0.0196649
ENSG00000139144	ILMN_1738993	PIK3C2G	5288	0.0628689	0.753163	3.66658	0.000366494	0.0394459	-0.606548	0.00649562	6.73956	1.72862	0.0926915	0.710761	-6.21501	0.000175031	0.0196649
ENSG00000133106	ILMN_2388547	EPSTI1	94240	0.0133526	4.71592	1.63947	0.103713	0.439566	-6.16471	0.04597	10.332	4.33429	0.00011751	0.376267	0.027354	0.00018313	0.0202287
ENSG00000059377	ILMN_2282641	TBXAS1	6916	-0.0283034	3.45139	-4.13635	6.54751e-05	0.0158644	0.698898	0.00520714	9.28366	0.719504	0.476608	0.907418	-7.42276	0.000183208	0.0202287
ENSG00000182575	ILMN_1714000	NXPH3	11248	-0.0589624	2.02413	-3.67672	0.000353655	0.0394459	-0.664727	-0.0142441	6.87871	-1.66743	0.104355	0.71941	-6.31353	0.000185	0.0202519
ENSG00000151789	ILMN_1710268	ZNF385D	79750	-0.0454571	2.48468	-3.30248	0.00126041	0.0750851	-1.92494	-0.0174959	7.01102	-2.39757	0.0219749	0.631431	-4.95541	0.000187162	0.020315
ENSG00000197928	ILMN_1802093	ZNF677	342926	-0.0166102	3.55771	-3.70097	0.000324641	0.0374594	-0.834675	-0.00452672	6.61497	-1.5518	0.129708	0.749379	-6.49136	0.000200449	0.0215743
ENSG00000154133	ILMN_1665449	ROBO4	54538	-0.026413	2.90416	-2.99343	0.00334543	0.117072	-2.8999	-0.0172596	7.23888	-2.78819	0.0085124	0.595092	-4.08431	0.000223893	0.0236681
ENSG00000147206	ILMN_1674343	NXF3	56000	0.102861	-3.67508	3.35132	0.00107361	0.0690923	-0.961292	0.0100692	6.76565	2.21464	0.0333909	0.647676	-5.33112	0.00022403	0.0236681
ENSG00000060982	ILMN_1766169	BCAT1	586	0.0379576	7.72315	3.02172	0.00306813	0.114902	-3.12477	0.0361145	10.8653	2.74384	0.0095135	0.595092	-4.1876	0.000225445	0.0236681
ENSG00000120156	ILMN_2066151	TEK	7010	-0.0333359	5.30699	-4.01897	0.00010201	0.0207389	0.104476	-0.00132747	9.1395	-0.111116	0.91216	0.987051	-7.68017	0.000232125	0.0240205
ENSG00000186907	ILMN_1725098	RTN4RL2	349667	-0.0613002	-0.651551	-3.59657	0.000467993	0.0432582	-0.527708	-0.00525246	6.70336	-1.69676	0.098621	0.716218	-6.26669	0.000232553	0.0240205
ENSG00000222046	ILMN_1683690	DCDC2B	149069	0.0786155	-1.24622	3.66842	0.000364137	0.0394459	-0.260652	0.00732982	6.55794	1.51536	0.138662	0.760584	-6.5451	0.000235387	0.0241187
ENSG00000133083	ILMN_1731616	DCLK1	9201	-0.0525631	2.28074	-3.75846	0.000264612	0.0340294	-0.426464	-0.00653776	6.48655	-1.23937	0.223457	0.795474	-6.91502	0.000244149	0.0247617
ENSG00000162998	ILMN_1716246	FRZB	2487	-0.0332833	1.24	-2.97235	0.00356682	0.121177	-2.68424	-0.0322198	7.7822	-2.77407	0.00881986	0.595092	-4.1173	0.00024553	0.0247617
ENSG00000092850	ILMN_2043173	TEKT2	27285	0.0527062	1.10419	3.71889	0.000304661	0.0357991	-0.403394	0.0084907	6.97172	1.33306	0.191126	0.777842	-6.79692	0.000250304	0.025046
ENSG00000169291	ILMN_2133996	SHE	126669	-0.0269689	3.23279	-3.74689	0.00027577	0.0340294	-0.626618	-0.00637894	7.05836	-1.24295	0.222151	0.795297	-6.91065	0.000253039	0.0250807
ENSG00000121577	ILMN_1660282	POPDC2	64091	-0.0377663	-0.834333	-3.40084	0.000910905	0.0623897	-1.09742	-0.0115598	6.81902	-2.04899	0.0480201	0.66491	-5.65181	0.000254567	0.0250807
ENSG00000064225	ILMN_1781560	ST3GAL6	10402	0.0374313	4.4213	4.04413	9.28283e-05	0.0201516	0.242464	-0.0134315	9.11186	-1.0977	0.279833	0.827433	-7.07853	0.000262157	0.0256314
ENSG00000132692	ILMN_1732154	BCAN	63827	-0.0773528	0.317836	-3.89348	0.000162331	0.0284514	0.233979	-0.00457877	6.90491	-0.599264	0.552857	0.92825	-7.50314	0.000276656	0.026844
ENSG00000005471	ILMN_1767349	ABCB4	5244	-0.0351297	1.13599	-3.35563	0.00105844	0.0690923	-1.57637	-0.0117041	6.76409	-2.07375	0.0455258	0.660713	-5.6051	0.000282466	0.0270872
ENSG00000173267	ILMN_1653161	SNCG	6623	-0.0294173	0.652834	-3.29744	0.00128133	0.0752809	-1.65295	-0.010745	6.62107	-2.17923	0.0361338	0.649096	-5.40128	0.000283392	0.0270872
ENSG00000112539	ILMN_1753658	C6orf118	168090	0.0727418	-0.205885	3.7599	0.000263247	0.0340294	-0.0921404	0.00318712	6.5054	1.05964	0.29657	0.835812	-7.11931	0.000295602	0.028045
ENSG00000084636	ILMN_1684554	COL16A1	1307	-0.044296	5.23669	-3.11477	0.00229896	0.0998136	-2.82261	-0.0510501	8.79843	-2.44662	0.0195861	0.627581	-4.85103	0.000306669	0.028881
ENSG00000113555	ILMN_1673129	PCDH12	51294	-0.0170558	3.97547	-2.79885	0.00597048	0.149877	-3.59734	-0.0216921	7.41789	-2.90299	0.00635894	0.557947	-3.81215	0.000310795	0.0290559
ENSG00000156313	ILMN_1768097	RPGR	6103	0.0202955	3.96948	3.58676	0.000484166	0.0432582	-1.27519	0.0175188	8.26103	1.50691	0.140809	0.760643	-6.55741	0.000313631	0.0291086
ENSG00000137727	ILMN_1782761	ARHGAP20	57569	0.0352221	5.69904	3.9494	0.000132136	0.0254187	-0.170152	-0.00138267	8.8966	-0.118547	0.906312	0.986812	-7.67929	0.000322782	0.0297424
ENSG00000003509	ILMN_1722186	NDUFAF7	55471	0.0135176	3.62504	3.45329	0.000763959	0.0565594	-1.65323	0.011406	8.99311	1.78282	0.0832924	0.698522	-6.12526	0.000328856	0.0298078
ENSG00000164694	ILMN_1734653	FNDC1	84624	-0.0659176	2.33356	-3.86962	0.000177119	0.0284514	-0.0698431	-0.00607278	7.92826	-0.456128	0.651117	0.94756	-7.58004	0.000330856	0.0298078
ENSG00000101222	ILMN_1738418	SPEF1	25876	0.0572626	0.889764	3.63332	0.0004118	0.0415302	-0.657118	0.0088489	7.10626	1.33911	0.18917	0.777504	-6.78903	0.000332442	0.0298078
ENSG00000197168	ILMN_1813259	NEK5	341676	0.0515766	1.05673	3.97477	0.000120279	0.0237006	0.472812	-0.00250362	6.76901	-0.87756	0.386168	0.877234	-7.29556	0.000332801	0.0298078
ENSG00000164411	ILMN_1801454	GJB7	375519	0.080728	-2.32902	3.37015	0.00100876	0.0676453	-1.03046	0.00569981	6.63094	1.91972	0.0630755	0.681001	-5.8884	0.000347729	0.0309285
ENSG00000138496	ILMN_1731224	PARP9	83666	0.0110224	6.02528	2.48554	0.0143013	0.202848	-4.53423	0.0302496	9.93435	3.23229	0.00267702	0.519995	-2.9958	0.000357945	0.031302
ENSG00000130822	ILMN_1697189	PNCK	139728	0.0135773	0.667811	1.0308	0.304692	0.644986	-6.33619	0.0579063	8.8142	4.51229	6.93367e-05	0.296021	0.545061	0.000361111	0.031302
ENSG00000147465	ILMN_1689702	STAR	6770	0.0776908	2.20375	3.74092	0.0002817	0.0340294	-0.525695	0.00651213	6.8759	0.921008	0.363352	0.866309	-7.25636	0.000361411	0.031302
ENSG00000100605	ILMN_1715674	ITPK1	3705	-0.0141196	6.33433	-3.42728	0.000833805	0.0600604	-1.92833	-0.0214627	9.54696	-1.77595	0.0844385	0.699182	-6.13678	0.000361704	0.031302
ENSG00000164675	ILMN_1682616	IQUB	154865	0.0288485	1.75417	3.08695	0.00250775	0.103068	-2.45773	0.0172213	6.90908	2.39418	0.0221495	0.631431	-4.96257	0.000368675	0.0316496
ENSG00000108950	ILMN_1812091	FAM20A	54757	0.0277509	4.45498	2.95991	0.00370376	0.122896	-3.21674	0.0242469	7.89853	2.58904	0.0139285	0.595246	-4.53954	0.000370663	0.0316496
ENSG00000066056	ILMN_1815690	TIE1	7075	-0.0232858	4.8571	-3.66392	0.000369939	0.0394849	-1.10208	-0.0108933	7.7799	-1.14259	0.260966	0.821328	-7.0287	0.000376001	0.0317683
ENSG00000102271	ILMN_1701700	KLHL4	56062	-0.0180629	1.55186	-1.93073	0.055857	0.348096	-5.15845	-0.0130029	6.45847	-3.79204	0.000567292	0.419511	-1.5065	0.000377012	0.0317683
ENSG00000154099	ILMN_1776967	DNAAF1	123872	0.0539817	1.6932	3.23862	0.00155069	0.0839038	-2.01205	0.0321311	7.80449	2.09615	0.0433684	0.65924	-5.56247	0.000394118	0.0329926
ENSG00000103021	ILMN_1775520	CCDC113	29070	0.0160961	3.92634	2.35083	0.0203496	0.236048	-4.69389	0.0311647	8.08808	3.32718	0.00207146	0.519995	-2.75162	0.000409794	0.0340404
ENSG00000174804	ILMN_1743367	FZD4	8322	-0.0241057	5.02431	-3.27564	0.00137561	0.0779592	-2.34576	-0.0256645	9.00252	-1.99702	0.0536465	0.667837	-5.7484	0.000414361	0.0340404
ENSG00000163491	ILMN_1800445	NEK10	152110	0.0563111	2.54573	3.90309	0.000156709	0.0281701	-0.00722294	-0.00142469	6.61946	-0.526748	0.601692	0.938489	-7.54466	0.000414608	0.0340404
ENSG00000167680	ILMN_1712914	SEMA6B	10501	-0.0276346	3.08217	-3.79226	0.000234401	0.0327948	-0.453644	-0.00229603	7.1915	-0.500028	0.620185	0.943684	-7.55864	0.000421376	0.034241
ENSG00000182247	ILMN_1707475	UBE2E2	7325	-0.0157215	3.4669	-3.36156	0.00103787	0.0685206	-1.91089	-0.011696	10.4798	-1.81336	0.0783608	0.698522	-6.07368	0.000422398	0.034241
ENSG00000136918	ILMN_2077008	WDR38	401551	0.0686922	0.298621	3.36607	0.0010225	0.0682091	-1.41189	0.00740736	6.54481	1.79551	0.0812131	0.698522	-6.10393	0.000427858	0.0344654
ENSG00000205664	ILMN_1722397	#N/A	#N/A	0.0254701	5.53778	3.90024	0.000158358	0.0281701	-0.346448	-0.0430096	8.29353	-1.97651	0.05602	0.67227	-5.78597	0.000442179	0.0351957
ENSG00000169933	ILMN_1754018	FRMPD4	9758	-0.0774702	-2.22928	-3.8002	0.000227793	0.0327824	0.33996	-0.000758282	6.58544	-0.373677	0.710899	0.956061	-7.61498	0.000442419	0.0351957
ENSG00000075213	ILMN_1765641	SEMA3A	10371	-0.0341339	1.3081	-1.85196	0.0664697	0.369805	-5.26679	-0.0190074	6.64019	-3.78999	0.000570608	0.419511	-1.51214	0.000452186	0.0357506
ENSG00000136891	ILMN_1653529	TEX10	54881	0.00973303	5.01966	2.71204	0.0076616	0.163037	-3.93549	0.0161108	9.18894	2.83537	0.00755586	0.579494	-3.97329	0.000458173	0.0360017
ENSG00000132561	ILMN_1694840	MATN2	4147	-0.0309566	5.48787	-3.26704	0.00141456	0.0788215	-2.39252	-0.0377691	10.0765	-1.93593	0.0609876	0.675977	-5.85941	0.000470314	0.036623
ENSG00000176029	ILMN_1708304	C11orf16	56673	0.0873995	-0.500412	3.54178	0.000565375	0.0467182	-0.753617	0.00550659	6.85372	1.30256	0.201232	0.785334	-6.83622	0.000471798	0.036623
ENSG00000111252	ILMN_1752046	SH2B3	10019	-0.0184946	4.90753	-3.78694	0.000238924	0.0327948	-0.694025	-0.00212172	9.35047	-0.310293	0.758179	0.964555	-7.63716	0.000479407	0.0369895
ENSG00000166126	ILMN_1683901	AMN	81693	0.0649178	-0.319017	3.8653	0.000179932	0.0284514	0.256657	-0.00281708	6.66497	-0.917429	0.365198	0.866638	-7.25966	0.000491017	0.0376584
ENSG00000154864	ILMN_1665686	PIEZO2	63895	-0.0348815	2.26238	-2.68641	0.00823819	0.168446	-3.61161	-0.0230479	6.88753	-2.82914	0.00767613	0.581751	-3.98801	0.000498528	0.037953
ENSG00000184347	ILMN_1811313	SLIT3	6586	-0.0315482	6.01975	-3.16327	0.00197298	0.0952401	-2.72025	-0.0281891	8.59514	-2.09102	0.0438546	0.65924	-5.57227	0.000502449	0.037953
ENSG00000165349	ILMN_1660730	SLC7A3	84889	-0.146148	-2.13833	-3.82535	0.000208022	0.0313452	0.405208	0.000705728	6.65551	0.168523	0.867142	0.981193	-7.67193	0.000506198	0.037953
ENSG00000147573	ILMN_1702712	TRIM55	84675	0.0762164	-0.136205	2.99803	0.00329883	0.116741	-2.41643	0.0191051	6.81374	2.36716	0.0235863	0.631431	-5.01938	0.000506712	0.037953
ENSG00000130300	ILMN_2194577	PLVAP	83483	-0.0380096	3.07312	-3.62177	0.000428735	0.0425677	-1.01808	-0.0148299	9.56923	-0.97324	0.337114	0.853467	-7.20685	0.000515456	0.0383835
ENSG00000108523	ILMN_1794726	RNF167	26001	-0.0200085	4.87604	-3.46966	0.000722859	0.0544611	-1.74146	-0.0153757	9.7207	-1.40053	0.17016	0.770084	-6.70708	0.000530342	0.0392637
ENSG00000162814	ILMN_1686096	SPATA17	128153	0.0411082	1.73926	3.84234	0.000195596	0.0298238	-0.0797441	-0.00342638	6.37028	-1.16014	0.253845	0.815301	-7.00872	0.000537219	0.0395443
ENSG00000118526	ILMN_1728570	TCF21	6943	-0.0874143	-1.67758	-3.52514	0.000598546	0.0485201	-0.590128	-0.0139674	6.69189	-1.22826	0.227548	0.797292	-6.9285	0.000543601	0.0396719
ENSG00000110172	ILMN_1776337	CHORDC1	26973	0.0250156	5.29483	3.73916	0.000283479	0.0340294	-0.889883	0.00409974	8.46984	0.375934	0.709235	0.955676	-7.61412	0.000545148	0.0396719
ENSG00000050030	ILMN_1788400	NEXMIF	340533	-0.0571831	-0.0740777	-3.808	0.000221478	0.0326057	0.0871315	0.000742528	6.58499	0.262531	0.794451	0.97135	-7.65117	0.000550417	0.039829
ENSG00000064886	ILMN_2326273	CHI3L2	1117	0.0456043	0.376875	2.07283	0.0403117	0.307666	-4.81539	0.0809735	7.58696	3.4826	0.00135262	0.519995	-2.34392	0.000567112	0.0402182
ENSG00000133561	ILMN_2329429	GIMAP6	474344	-0.0191347	4.49835	-3.79048	0.000235909	0.0327948	-0.641297	0.00136903	8.19732	0.148494	0.882805	0.982689	-7.67519	0.000567976	0.0402182
ENSG00000154553	ILMN_1695299	PDLIM3	27295	-0.0484589	1.04471	-3.13608	0.00215003	0.0977312	-2.19869	-0.0290248	6.82326	-2.06685	0.0462089	0.660713	-5.61816	0.000569031	0.0402182
ENSG00000179242	ILMN_1769891	CDH4	1002	-0.0902397	-3.88521	-2.8438	0.00523557	0.140877	-2.2894	-0.00707285	6.38755	-2.54309	0.0155643	0.60935	-4.64137	0.000569232	0.0402182
ENSG00000114200	ILMN_2176592	BCHE	590	-0.0915315	0.841507	-3.55174	0.000546354	0.0463264	-0.885622	-0.00524503	6.60739	-1.10052	0.278619	0.826706	-7.07545	0.000572649	0.0402182
ENSG00000165923	ILMN_1688627	AGBL2	79841	0.0427078	0.431475	3.19604	0.00177765	0.0903499	-1.94369	0.00748886	6.59715	1.94557	0.0597746	0.675303	-5.84208	0.000577944	0.0402182
ENSG00000163885	ILMN_1770493	CFAP100	348807	0.077836	-0.259337	3.51553	0.000618531	0.0492059	-0.885964	0.00745486	6.85201	1.19576	0.239828	0.806153	-6.96729	0.000582038	0.0402182
ENSG00000164746	ILMN_1790211	C7orf57	136288	0.0574152	0.48706	3.69228	0.000334769	0.0382833	-0.40575	0.00696282	7.42092	0.528629	0.6004	0.938412	-7.54365	0.000582514	0.0402182
ENSG00000110799	ILMN_1752755	VWF	7450	-0.0329222	7.23175	-3.78114	0.000243959	0.0328908	-0.760235	0.00190053	12.1903	0.133471	0.894585	0.984255	-7.67736	0.000584056	0.0402182
ENSG00000100311	ILMN_1775822	PDGFB	5155	-0.0248845	3.15971	-3.04613	0.00284614	0.110801	-2.79515	-0.015614	7.31595	-2.19426	0.0349464	0.648549	-5.37162	0.000600055	0.041099
ENSG00000143772	ILMN_1700432	ITPKB	3707	-0.0286187	5.54459	-3.65917	0.000376166	0.0394912	-1.16248	-0.00664298	8.49999	-0.635485	0.529246	0.921779	-7.48043	0.000604879	0.041209
ENSG00000069702	ILMN_1784287	TGFBR3	7049	-0.0236298	5.63718	-3.29279	0.00130094	0.0760844	-2.32599	-0.0206768	10.2907	-1.69933	0.0981317	0.716218	-6.26255	0.000623426	0.0422479
ENSG00000102010	ILMN_1796138	BMX	660	-0.0421871	0.417086	-3.63399	0.000410828	0.0415302	-0.565566	-0.00283773	6.73354	-0.690624	0.494357	0.912065	-7.44337	0.000631693	0.0423057
ENSG00000133640	ILMN_1655955	LRRIQ1	84125	0.0509564	2.00472	3.00678	0.00321177	0.116204	-2.72743	0.0117809	6.75979	2.23041	0.0322304	0.647676	-5.2996	0.000633112	0.0423057
ENSG00000185818	ILMN_3237830	NAT8L	339983	0.0585241	-1.10591	3.7325	0.000290278	0.0344248	-0.0336392	0.000889095	8.58275	0.110496	0.912647	0.987051	-7.68024	0.000634189	0.0423057
ENSG00000114812	ILMN_2199389	VIPR1	7433	-0.0501744	-0.924219	-2.87898	0.00471918	0.135605	-2.58875	-0.0127574	6.65701	-2.42059	0.0208229	0.631431	-4.90662	0.000650317	0.0428703
ENSG00000196169	ILMN_3307850	KIF19	124602	0.0603059	-0.42284	3.13434	0.0021618	0.0977312	-1.98661	0.00427882	6.60492	1.98764	0.0547211	0.667956	-5.76562	0.000652544	0.0428703
ENSG00000166448	ILMN_1748812	TMEM130	222865	-0.130194	-3.06738	-3.59199	0.000475483	0.0432582	-0.255875	-0.00442783	6.58831	-0.823253	0.415939	0.887005	-7.342	0.000652694	0.0428703
ENSG00000172889	ILMN_1669898	EGFL7	51162	-0.0212405	4.21021	-3.04136	0.00288828	0.111425	-2.96014	-0.0135067	7.06765	-2.13959	0.0394396	0.653043	-5.47878	0.000669549	0.0436629
ENSG00000171595	ILMN_1756921	DNAI2	64446	0.0735904	0.123575	3.42696	0.000834694	0.0600604	-1.22442	0.0102422	7.03867	1.32141	0.194939	0.780756	-6.81203	0.000671579	0.0436629
ENSG00000031081	ILMN_1752914	ARHGAP31	57514	-0.025048	4.80585	-3.58022	0.000495259	0.0433475	-1.37696	-0.00480256	7.18707	-0.814026	0.421135	0.889627	-7.34961	0.00068413	0.0441288
ENSG00000181322	ILMN_1686434	NME9	347736	0.0784417	-1.18035	3.7493	0.000273412	0.0340294	0.0224665	-0.000900784	6.76678	-0.344957	0.732191	0.958776	-7.62554	0.000685636	0.0441288
ENSG00000168589	ILMN_1697317	DYNLRB2	83657	0.0315791	0.68435	2.91793	0.00420224	0.131392	-2.75905	0.0336819	8.89925	2.32753	0.0258464	0.644119	-5.10186	0.000690296	0.0442065
ENSG00000154928	ILMN_1692261	EPHB1	2047	-0.038404	0.0571718	-3.35431	0.00106306	0.0690923	-1.39032	-0.00829589	6.80077	-1.47961	0.147924	0.763864	-6.59674	0.000695157	0.0442349
ENSG00000125967	ILMN_1749738	NECAB3	63941	0.0182788	3.05286	3.66025	0.000374732	0.0394912	-0.896529	0.00193246	7.28849	0.412807	0.682266	0.950469	-7.59926	0.000697646	0.0442349
ENSG00000111799	ILMN_1733756	COL12A1	1303	-0.0470625	7.45604	-3.74183	0.000280792	0.0340294	-0.88545	0.00724797	8.75175	0.401538	0.690466	0.951844	-7.60394	0.000710937	0.0448555
ENSG00000149090	ILMN_1658356	PAMR1	25891	-0.0592614	6.29726	-3.75975	0.000263389	0.0340294	-0.816817	0.051837	11.5298	1.92814	0.0619827	0.677519	-5.87336	0.000720009	0.0448597
ENSG00000072840	ILMN_1720941	EVC	2121	-0.0348071	6.18754	-3.48807	0.000679144	0.0524004	-1.72631	-0.0153409	9.37075	-1.08113	0.287034	0.828948	-7.09644	0.000720467	0.0448597
ENSG00000072135	ILMN_1770005	PTPN18	26469	-0.0225439	5.02384	-3.48374	0.00068919	0.0527653	-1.70767	-0.00376161	7.05375	-1.09333	0.281719	0.828948	-7.08328	0.00072151	0.0448597
ENSG00000135702	ILMN_1678478	CHST5	23563	-0.113651	-3.17008	-3.64846	0.000390552	0.0404175	-0.0653883	-0.001077	6.50041	-0.408744	0.685218	0.950469	-7.60096	0.000727598	0.0450197
ENSG00000135069	ILMN_1692938	PSAT1	29968	0.0564944	5.25705	3.6089	0.000448374	0.0431788	-1.29346	0.0116526	10.7126	0.589393	0.559384	0.930949	-7.5091	0.000739937	0.045563
ENSG00000185480	ILMN_1727055	PARPBP	55010	0.041018	3.01087	3.73836	0.000284287	0.0340294	-0.637244	-0.0111842	8.23476	-0.751037	0.457652	0.900882	-7.39933	0.000752346	0.0461055
ENSG00000172572	ILMN_1805415	PDE3A	5139	-0.0430588	3.57874	-3.51741	0.000614576	0.0492059	-1.4315	-0.00281171	6.74153	-0.917668	0.365074	0.866638	-7.25944	0.000767961	0.0468383
ENSG00000120658	ILMN_1713471	ENOX1	55068	-0.0448814	1.47535	-3.11014	0.00233251	0.0999406	-2.32854	-0.010128	6.77038	-1.91366	0.0638715	0.681001	-5.89919	0.000791475	0.0480437
ENSG00000204711	ILMN_1699537	C9orf135	138255	0.058154	0.165202	3.08444	0.00252748	0.103095	-2.22381	0.0354828	7.95705	1.94807	0.0594628	0.675177	-5.83757	0.000809702	0.0485312
ENSG00000169402	ILMN_1690757	RSPH10B2	728194	0.0653243	-0.568887	3.40843	0.000888095	0.0618191	-1.15113	0.0121439	6.96177	1.21084	0.234072	0.800531	-6.94941	0.000810764	0.0485312
ENSG00000196338	ILMN_1759700	NLGN3	54413	-0.0616687	0.15204	-3.67356	0.000357606	0.0394459	-0.412685	6.70736e-05	6.86645	0.0115865	0.990821	0.999448	-7.68643	0.000810874	0.0485312
ENSG00000123989	ILMN_1731353	CHPF	79586	-0.022028	6.29568	-2.62842	0.00969048	0.178621	-4.18373	-0.0332538	9.99431	-2.66441	0.0115847	0.595246	-4.36988	0.00081891	0.0486857
ENSG00000185739	ILMN_1736692	SRL	6345	-0.0387363	0.119502	-3.43012	0.000825879	0.0600604	-1.1633	-0.00818137	6.97604	-1.1357	0.263802	0.821328	-7.03647	0.000821058	0.0486857
ENSG00000163071	ILMN_1667948	SPATA18	132671	0.0240913	3.94956	2.86427	0.00492916	0.137297	-3.42589	0.0251164	8.96948	2.31171	0.0268016	0.644119	-5.1345	0.000830076	0.0489936
ENSG00000157330	ILMN_1733298	C1orf158	93190	0.0632919	-1.01343	2.76592	0.00656718	0.155072	-2.91687	0.02938	7.42961	2.458	0.0190664	0.627581	-4.82658	0.00083673	0.0491598
