# Supplementary material for: A molecular staging model for accurately dating the endometrial biopsy
Source: Nat Commun. 2023 Oct 6;14:6222. doi: 10.1038/s41467-023-41979-z (PMC10556104; doi:10.1038/s41467-023-41979-z)
Supplement: Supplementary file 5 — Supplementary Data 2 [file 41467_2023_41979_MOESM5_ESM.xlsx]

## Sheet: Metadata
Column	Description
ONTOLOGY	Gene Ontology group
ID	Ontology ID
Description	Description
GeneRatio	Ratio of input genes annotated with the term
BgRatio	Ratio of all genes annotated with the term
pvalue	P-value
p.adjust	Adjusted p-value corrected by BH
qvalue	q-value as implemented by the function qvalue::qvalue()
geneID	Gene IDs in input genes associated with the term
Count	Number of input genes associated with the term

## Sheet: secretory_up
ONTOLOGY	ID	Description	GeneRatio	BgRatio	pvalue	p.adjust	qvalue	geneID	Count
BP	GO:0035082	axoneme assembly	12/78	41/11003	4.46793e-17	4.31163e-14	4.31163e-14	PIH1D3/TEKT2/RSPH4A/DNAI1/DNAAF1/RSPH1/CFAP157/CFAP100/ARMC4/DNAI2/CFAP73/CFAP43	12
BP	GO:0003341	cilium movement	12/78	43/11003	8.58037e-17	4.31163e-14	4.31163e-14	PIH1D3/RSPH4A/DNAI1/CCDC65/ROPN1L/DNAAF1/CFAP221/CFAP100/ARMC4/DNAI2/CFAP73/CFAP43	12
BP	GO:0044782	cilium organization	20/78	277/11003	2.81977e-15	9.44622e-13	9.44622e-13	PIH1D3/TEKT2/CCDC113/RSPH4A/DNAI1/CCDC65/DNAAF1/RPGR/RSPH1/CFAP157/CFAP221/CFAP100/IQUB/DYNLRB2/ARMC4/DNAI2/CEP83/CFAP73/KIF19/CFAP43	20
BP	GO:0001578	microtubule bundle formation	12/78	62/11003	1.08703e-14	2.73117e-12	2.73117e-12	PIH1D3/TEKT2/RSPH4A/DNAI1/DNAAF1/RSPH1/CFAP157/CFAP100/ARMC4/DNAI2/CFAP73/CFAP43	12
BP	GO:0060271	cilium assembly	19/78	271/11003	2.66526e-14	5.35717e-12	5.35717e-12	PIH1D3/TEKT2/CCDC113/RSPH4A/DNAI1/CCDC65/DNAAF1/RPGR/RSPH1/CFAP157/CFAP221/CFAP100/IQUB/DYNLRB2/ARMC4/DNAI2/CEP83/CFAP73/CFAP43	19
BP	GO:0070286	axonemal dynein complex assembly	8/78	18/11003	1.82403e-13	3.05525e-11	3.05525e-11	PIH1D3/TEKT2/DNAI1/DNAAF1/CFAP100/ARMC4/DNAI2/CFAP73	8
BP	GO:0120031	plasma membrane bounded cell projection assembly	19/78	406/11003	3.53991e-11	4.88974e-09	4.88974e-09	PIH1D3/TEKT2/CCDC113/RSPH4A/DNAI1/CCDC65/DNAAF1/RPGR/RSPH1/CFAP157/CFAP221/CFAP100/IQUB/DYNLRB2/ARMC4/DNAI2/CEP83/CFAP73/CFAP43	19
BP	GO:0030031	cell projection assembly	19/78	411/11003	4.37378e-11	4.88974e-09	4.88974e-09	PIH1D3/TEKT2/CCDC113/RSPH4A/DNAI1/CCDC65/DNAAF1/RPGR/RSPH1/CFAP157/CFAP221/CFAP100/IQUB/DYNLRB2/ARMC4/DNAI2/CEP83/CFAP73/CFAP43	19
BP	GO:0007018	microtubule-based movement	14/78	188/11003	4.37888e-11	4.88974e-09	4.88974e-09	PIH1D3/RSPH4A/DNAI1/CCDC65/ROPN1L/DNAAF1/RPGR/CFAP221/CFAP100/DYNLRB2/ARMC4/DNAI2/CFAP73/CFAP43	14
BP	GO:0000226	microtubule cytoskeleton organization	16/78	366/11003	4.25012e-09	4.27137e-07	4.27137e-07	PIH1D3/TEKT2/SPEF1/CHORDC1/RSPH4A/DNAI1/DNAAF1/RSPH1/CFAP157/CFAP100/KATNAL2/ARMC4/DNAI2/CFAP73/KIF19/CFAP43	16
BP	GO:0036158	outer dynein arm assembly	4/78	11/11003	7.42621e-07	6.78486e-05	6.78486e-05	DNAI1/DNAAF1/ARMC4/DNAI2	4
BP	GO:0030317	flagellated sperm motility	5/78	43/11003	1.22626e-05	0.000947989	0.000947989	PIH1D3/DNAI1/ROPN1L/CFAP157/CFAP43	5
BP	GO:0097722	sperm motility	5/78	43/11003	1.22626e-05	0.000947989	0.000947989	PIH1D3/DNAI1/ROPN1L/CFAP157/CFAP43	5
BP	GO:0003352	regulation of cilium movement	3/78	10/11003	3.96819e-05	0.00284859	0.00284859	CCDC65/DNAAF1/ARMC4	3
BP	GO:0060632	regulation of microtubule-based movement	3/78	19/11003	0.000306025	0.0205037	0.0205037	CCDC65/DNAAF1/ARMC4	3
CC	GO:0005929	cilium	27/85	392/11330	2.59341e-19	2.72308e-17	2.40232e-17	SPEF1/RSPH4A/DNAI1/CCDC65/ROPN1L/ENKUR/DNAAF1/RPGR/DNAH3/RSPH1/CFAP157/CFAP221/CFAP100/IQUB/AGBL2/CFAP52/DYNLRB2/ARMC4/DNAI2/CEP83/PIFO/AKAP14/CFAP73/SNTN/KIF19/CFAP43/CFAP45	27
CC	GO:0044441	ciliary part	22/85	294/11330	1.71296e-16	8.99305e-15	7.93371e-15	SPEF1/RSPH4A/DNAI1/CCDC65/ENKUR/DNAAF1/RPGR/DNAH3/RSPH1/CFAP157/CFAP221/CFAP100/AGBL2/DYNLRB2/ARMC4/DNAI2/CEP83/PIFO/AKAP14/CFAP73/KIF19/CFAP43	22
CC	GO:0005930	axoneme	14/85	79/11330	4.93417e-16	1.56074e-14	1.37689e-14	SPEF1/RSPH4A/DNAI1/CCDC65/DNAAF1/DNAH3/CFAP221/CFAP100/ARMC4/DNAI2/AKAP14/CFAP73/KIF19/CFAP43	14
CC	GO:0097014	ciliary plasm	14/85	80/11330	5.94566e-16	1.56074e-14	1.37689e-14	SPEF1/RSPH4A/DNAI1/CCDC65/DNAAF1/DNAH3/CFAP221/CFAP100/ARMC4/DNAI2/AKAP14/CFAP73/KIF19/CFAP43	14
CC	GO:0032838	plasma membrane bounded cell projection cytoplasm	14/85	146/11330	3.2179e-12	6.75759e-11	5.96158e-11	SPEF1/RSPH4A/DNAI1/CCDC65/DNAAF1/DNAH3/CFAP221/CFAP100/ARMC4/DNAI2/AKAP14/CFAP73/KIF19/CFAP43	14
CC	GO:0031514	motile cilium	12/85	104/11330	1.41209e-11	2.47115e-10	2.18006e-10	RSPH4A/CCDC65/ROPN1L/ENKUR/RPGR/RSPH1/CFAP100/IQUB/CFAP52/DNAI2/CFAP73/CFAP43	12
CC	GO:0044447	axoneme part	7/85	23/11330	2.31434e-10	3.47151e-09	3.06259e-09	RSPH4A/DNAI1/CCDC65/DNAH3/CFAP100/DNAI2/CFAP73	7
CC	GO:0099568	cytoplasmic region	14/85	317/11330	8.57201e-08	1.12508e-06	9.92549e-07	SPEF1/RSPH4A/DNAI1/CCDC65/DNAAF1/DNAH3/CFAP221/CFAP100/ARMC4/DNAI2/AKAP14/CFAP73/KIF19/CFAP43	14
CC	GO:0005858	axonemal dynein complex	4/85	11/11330	9.35363e-07	1.09126e-05	9.62712e-06	DNAI1/CCDC65/DNAH3/DNAI2	4
CC	GO:0030286	dynein complex	5/85	34/11330	4.94874e-06	5.19618e-05	4.58409e-05	DNAI1/CCDC65/DNAH3/DYNLRB2/DNAI2	5
CC	GO:0097223	sperm part	6/85	106/11330	0.000139811	0.0012344	0.00108899	SPAG8/ENKUR/RPGR/RSPH1/IQUB/DNAI2	6
CC	GO:0099513	polymeric cytoskeletal fiber	11/85	387/11330	0.000141074	0.0012344	0.00108899	TEKT2/DNAI1/TRIM55/LMNTD1/DNAH3/RSPH1/KATNAL2/TEKT1/DYNLRB2/DNAI2/TUBA4B	11
CC	GO:0005875	microtubule associated complex	5/85	76/11330	0.000256729	0.00200584	0.00176956	DNAI1/CCDC65/DNAH3/DYNLRB2/DNAI2	5
CC	GO:0005874	microtubule	9/85	284/11330	0.000267445	0.00200584	0.00176956	TEKT2/DNAI1/TRIM55/DNAH3/KATNAL2/TEKT1/DYNLRB2/DNAI2/TUBA4B	9
CC	GO:0036126	sperm flagellum	4/85	51/11330	0.000563654	0.00394558	0.00348081	ENKUR/RPGR/RSPH1/DNAI2	4
CC	GO:0097729	9+2 motile cilium	4/85	56/11330	0.0008052	0.00528412	0.00466168	ENKUR/RPGR/RSPH1/DNAI2	4
CC	GO:0036064	ciliary basal body	4/85	88/11330	0.00426413	0.0263373	0.0232349	RPGR/CFAP157/AGBL2/PIFO	4
MF	GO:0003777	microtubule motor activity	4/82	37/11036	0.000155155	0.0133958	0.0132652	DNAH3/DYNLRB2/DNAI2/KIF19	4
MF	GO:0003774	motor activity	5/82	76/11036	0.00024476	0.0133958	0.0132652	DNAI1/DNAH3/DYNLRB2/DNAI2/KIF19	5
MF	GO:0070840	dynein complex binding	3/82	18/11036	0.000297684	0.0133958	0.0132652	DNAAF1/CFAP100/CFAP73	3

## Sheet: secretory_down
ONTOLOGY	ID	Description	GeneRatio	BgRatio	pvalue	p.adjust	qvalue	geneID	Count
BP	GO:0001568	blood vessel development	21/93	496/11003	6.38606e-10	1.22932e-06	1.06546e-06	TIE1/ADGRF5/TGFBR3/MEF2C/CARD10/PDGFB/TCF21/TEK/THBS1/GPC3/ROBO4/EPHB1/FMNL3/S1PR1/EGFL7/CD34/FZD4/FOXS1/CDH5/PDE2A/AQP1	21
BP	GO:0048514	blood vessel morphogenesis	16/93	436/11003	6.44964e-07	0.000620778	0.000538036	TIE1/ADGRF5/TGFBR3/CARD10/TCF21/TEK/THBS1/ROBO4/EPHB1/FMNL3/S1PR1/EGFL7/CD34/FZD4/CDH5/AQP1	16
BP	GO:0019934	cGMP-mediated signaling	4/93	17/11003	1.04641e-05	0.00604453	0.00523887	THBS1/PDE3A/PDE2A/AQP1	4
BP	GO:0001525	angiogenesis	13/93	369/11003	1.25601e-05	0.00604453	0.00523887	TIE1/CARD10/TCF21/TEK/THBS1/ROBO4/EPHB1/FMNL3/S1PR1/EGFL7/CD34/CDH5/AQP1	13
BP	GO:0072012	glomerulus vasculature development	4/93	19/11003	1.68222e-05	0.00647655	0.0056133	PDGFB/TCF21/TEK/CD34	4
BP	GO:0061437	renal system vasculature development	4/93	21/11003	2.56413e-05	0.00705135	0.00611149	PDGFB/TCF21/TEK/CD34	4
BP	GO:0061440	kidney vasculature development	4/93	21/11003	2.56413e-05	0.00705135	0.00611149	PDGFB/TCF21/TEK/CD34	4
BP	GO:0032835	glomerulus development	5/93	49/11003	5.50291e-05	0.0132414	0.0114765	MEF2C/PDGFB/TCF21/TEK/CD34	5
BP	GO:0051271	negative regulation of cellular component movement	9/93	217/11003	8.75683e-05	0.0154742	0.0134117	TIE1/TGFBR3/SEMA3A/MEF2C/CARD10/DPYSL3/TNN/LRCH1/THBS1	9
BP	GO:0030193	regulation of blood coagulation	5/93	54/11003	8.82782e-05	0.0154742	0.0134117	PDGFB/SH2B3/THBS1/CD34/SELP	5
BP	GO:0048589	developmental growth	13/93	446/11003	9.00692e-05	0.0154742	0.0134117	TGFBR3/EVC/SEMA3A/MEF2C/GAMT/DCLK1/PTX3/NPY1R/S1PR1/CDH4/FOXS1/SLIT3/NLGN3	13
BP	GO:1900046	regulation of hemostasis	5/93	55/11003	9.64624e-05	0.0154742	0.0134117	PDGFB/SH2B3/THBS1/CD34/SELP	5
BP	GO:0050818	regulation of coagulation	5/93	56/11003	0.000105218	0.0155803	0.0135036	PDGFB/SH2B3/THBS1/CD34/SELP	5
BP	GO:0003094	glomerular filtration	3/93	12/11003	0.000121701	0.0159837	0.0138533	ADGRF5/PDGFB/CD34	3
BP	GO:0001570	vasculogenesis	5/93	58/11003	0.000124548	0.0159837	0.0138533	TIE1/TGFBR3/EGFL7/CD34/FZD4	5
BP	GO:0072224	metanephric glomerulus development	3/93	13/11003	0.000157243	0.0173491	0.0150367	PDGFB/TCF21/CD34	3
BP	GO:0097205	renal filtration	3/93	13/11003	0.000157243	0.0173491	0.0150367	ADGRF5/PDGFB/CD34	3
BP	GO:0030195	negative regulation of blood coagulation	4/93	33/11003	0.000162226	0.0173491	0.0150367	PDGFB/SH2B3/THBS1/CD34	4
BP	GO:0050819	negative regulation of coagulation	4/93	34/11003	0.000182672	0.0175822	0.0152387	PDGFB/SH2B3/THBS1/CD34	4
BP	GO:1900047	negative regulation of hemostasis	4/93	34/11003	0.000182672	0.0175822	0.0152387	PDGFB/SH2B3/THBS1/CD34	4
BP	GO:0030336	negative regulation of cell migration	8/93	192/11003	0.000213201	0.0195435	0.0169386	TIE1/SEMA3A/MEF2C/CARD10/DPYSL3/TNN/LRCH1/THBS1	8
BP	GO:0001935	endothelial cell proliferation	6/93	103/11003	0.00022939	0.0200716	0.0173963	MEF2C/PDGFB/TEK/THBS1/EGFL7/CD34	6
BP	GO:2000146	negative regulation of cell motility	8/93	202/11003	0.000300995	0.0250229	0.0216877	TIE1/SEMA3A/MEF2C/CARD10/DPYSL3/TNN/LRCH1/THBS1	8
BP	GO:0072006	nephron development	6/93	109/11003	0.000311974	0.0250229	0.0216877	MEF2C/PDGFB/TCF21/TEK/GPC3/CD34	6
BP	GO:0031589	cell-substrate adhesion	9/93	264/11003	0.000380989	0.0293362	0.025426	COL16A1/VWF/TEK/TNN/THBS1/UTRN/EPHB1/CD34/FZD4	9
BP	GO:0061005	cell differentiation involved in kidney development	4/93	43/11003	0.000458693	0.0339609	0.0294344	MEF2C/PDGFB/TCF21/CD34	4
BP	GO:0040013	negative regulation of locomotion	8/93	221/11003	0.000548911	0.0391354	0.0339191	TIE1/SEMA3A/MEF2C/CARD10/DPYSL3/TNN/LRCH1/THBS1	8
BP	GO:0007599	hemostasis	8/93	227/11003	0.000654886	0.0428971	0.0371794	PDGFB/ITPK1/VWF/SH2B3/THBS1/FLI1/CD34/SELP	8
BP	GO:0072202	cell differentiation involved in metanephros development	3/93	21/11003	0.000696261	0.0428971	0.0371794	PDGFB/TCF21/CD34	3
BP	GO:0048675	axon extension	5/93	84/11003	0.000706176	0.0428971	0.0371794	SEMA3A/DCLK1/CDH4/SLIT3/NLGN3	5
BP	GO:0043062	extracellular structure organization	9/93	289/11003	0.00073265	0.0428971	0.0371794	COL16A1/PDGFB/VWF/COL12A1/BCAN/THBS1/JAM2/PTX3/CD34	9
BP	GO:0006024	glycosaminoglycan biosynthetic process	5/93	85/11003	0.000745359	0.0428971	0.0371794	PDGFB/CHPF/BCAN/CHST5/GPC3	5
BP	GO:0010633	negative regulation of epithelial cell migration	4/93	49/11003	0.000757662	0.0428971	0.0371794	SEMA3A/MEF2C/CARD10/THBS1	4
BP	GO:0061045	negative regulation of wound healing	4/93	49/11003	0.000757662	0.0428971	0.0371794	PDGFB/SH2B3/THBS1/CD34	4
BP	GO:0006023	aminoglycan biosynthetic process	5/93	86/11003	0.000786146	0.043238	0.0374749	PDGFB/CHPF/BCAN/CHST5/GPC3	5
BP	GO:0050900	leukocyte migration	9/93	298/11003	0.000910912	0.047681	0.0413257	PDGFB/TEK/PLVAP/LRCH1/THBS1/JAM2/S1PR1/CD34/SELP	9
BP	GO:1904018	positive regulation of vasculature development	6/93	135/11003	0.000971152	0.047681	0.0413257	PDGFB/TEK/THBS1/CD34/CDH5/AQP1	6
BP	GO:0001936	regulation of endothelial cell proliferation	5/93	91/11003	0.00101559	0.047681	0.0413257	MEF2C/PDGFB/TEK/THBS1/EGFL7	5
BP	GO:1901342	regulation of vasculature development	8/93	243/11003	0.00102028	0.047681	0.0413257	TIE1/CARD10/PDGFB/TEK/THBS1/CD34/CDH5/AQP1	8
BP	GO:0016339	calcium-dependent cell-cell adhesion via plasma membrane cell adhesion molecules	3/93	24/11003	0.00104031	0.047681	0.0413257	CDH23/PCDH12/SELP	3
BP	GO:0043537	negative regulation of blood vessel endothelial cell migration	3/93	24/11003	0.00104031	0.047681	0.0413257	MEF2C/CARD10/THBS1	3
BP	GO:0061384	heart trabecula morphogenesis	3/93	24/11003	0.00104031	0.047681	0.0413257	TGFBR3/TEK/S1PR1	3
CC	GO:0009986	cell surface	16/98	476/11330	2.87965e-06	0.000521217	0.000478932	ADGRF5/TGFBR3/PDGFB/TEK/TNN/ENOX1/CD93/PLVAP/THBS1/S1PR1/CD34/SELP/FZD4/CDH5/RTN4RL2/NLGN3	16
CC	GO:0009897	external side of plasma membrane	8/98	151/11330	4.72261e-05	0.00427396	0.00392722	TGFBR3/ENOX1/THBS1/S1PR1/CD34/SELP/CDH5/RTN4RL2	8
CC	GO:0031012	extracellular matrix	11/98	346/11330	0.000191469	0.011552	0.0106148	TGFBR3/COL16A1/PDGFB/VWF/COL12A1/TNN/MATN2/THBS1/GPC3/PTX3/EGFL7	11
CC	GO:0009925	basal plasma membrane	3/98	23/11330	0.000980143	0.0443515	0.0407533	TEK/CD34/AQP1	3
MF	GO:0004112	cyclic-nucleotide phosphodiesterase activity	3/92	18/11036	0.000417836	0.047483	0.044861	PDE1C/PDE3A/PDE2A	3
MF	GO:0004114	3',5'-cyclic-nucleotide phosphodiesterase activity	3/92	18/11036	0.000417836	0.047483	0.044861	PDE1C/PDE3A/PDE2A	3
MF	GO:0005509	calcium ion binding	11/92	416/11036	0.000658246	0.047483	0.044861	LPCAT2/CDH23/PCDH12/CD93/MATN2/THBS1/CDHR1/PAMR1/EGFL7/SELP/SLIT3	11
MF	GO:0005178	integrin binding	5/92	87/11036	0.00077841	0.047483	0.044861	COL16A1/VWF/TNN/THBS1/UTRN	5
