# Supplementary material for: A molecular staging model for accurately dating the endometrial biopsy
Source: Nat Commun. 2023 Oct 6;14:6222. doi: 10.1038/s41467-023-41979-z (PMC10556104; doi:10.1038/s41467-023-41979-z)
Supplement: Supplementary file 6 — Supplementary Data 3 [file 41467_2023_41979_MOESM6_ESM.xlsx]

## Sheet: Metadata
Column	Description
comparison	Ancestry group comparison
ensembl_gene_id	Ensembl gene ID
hgnc_symbol	Gene symbol
entrez_gene_id	Entrez gene ID
logFC	Log fold change
AveExpr	Average expression
t	t-value
P.Value	P-value
adj.P.Val	Adjusted p-value within comparison group tests using BH
adj_p	Adjusted p-value from all tests using BH

## Sheet: ancestry
comparison	ensembl_gene_id	hgnc_symbol	entrez_gene_id	logFC	AveExpr	t	P.Value	adj.P.Val	adj_p
Admixed_vs_AFR	ENSG00000177669	MBOAT4	619373	4.97958	-3.62355	5.07859	7.45695e-07	0.0149639	0.0146042
Admixed_vs_AFR	ENSG00000284618		#N/A	-2.89818	-0.866605	-4.65015	5.38612e-06	0.0409945	0.0354207
Admixed_vs_AFR	ENSG00000198876	DCAF12	25853	0.821672	5.744	4.62113	6.12864e-06	0.0409945	0.03925
Admixed_vs_AMR	ENSG00000197608	ZNF841	284371	1.43673	3.44519	4.7995	2.74437e-06	0.0550712	0.0279791
Admixed_vs_EAS	ENSG00000265185	SNORD3B-1	#N/A	-2.12037	9.91401	-4.68723	4.56275e-06	0.0509822	0.0354207
Admixed_vs_EAS	ENSG00000225210	DUXAP9	503638	1.66384	2.70948	4.6632	5.0812e-06	0.0509822	0.0354207
Admixed_vs_EUR	ENSG00000121552	CSTA	1475	-2.81198	-0.517469	-5.5031	9.2601e-08	0.00185822	0.00348417
Admixed_vs_EUR	ENSG00000225210	DUXAP9	503638	1.35897	2.70948	5.2747	2.88875e-07	0.00289843	0.00724607
Admixed_vs_EUR	ENSG00000185905	C16orf54	283897	-1.22545	1.01402	-5.07346	7.64177e-07	0.00387063	0.0146042
Admixed_vs_EUR	ENSG00000252010	SCARNA5	677775	1.12916	7.31645	5.07015	7.7629e-07	0.00387063	0.0146042
Admixed_vs_EUR	ENSG00000092295	TGM1	7051	-2.29965	-0.97269	-5.02443	9.64426e-07	0.00387063	0.0161276
Admixed_vs_EUR	ENSG00000282304		#N/A	-1.39389	0.66834	-4.88877	1.81998e-06	0.00508712	0.0248746
Admixed_vs_EUR	ENSG00000137440	FGFBP1	9982	-4.01573	-1.94287	-4.87848	1.90883e-06	0.00508712	0.0248746
Admixed_vs_EUR	ENSG00000244306		503639	1.22117	3.82848	4.86135	2.06596e-06	0.00508712	0.0248746
Admixed_vs_EUR	ENSG00000239002	SCARNA10	692148	1.10708	6.58632	4.82202	2.47564e-06	0.00508712	0.0275993
Admixed_vs_EUR	ENSG00000276232		#N/A	1.0835	9.5664	4.81108	2.60286e-06	0.00508712	0.0279791
Admixed_vs_EUR	ENSG00000163563	MNDA	4332	-1.50686	2.40885	-4.79601	2.78857e-06	0.00508712	0.0279791
Admixed_vs_EUR	ENSG00000206195	DUXAP8	503637	1.20063	2.99894	4.72582	3.83529e-06	0.00641356	0.0320678
Admixed_vs_EUR	ENSG00000150782	IL18	3606	-1.05787	1.72827	-4.66277	5.09099e-06	0.00785854	0.0354207
Admixed_vs_EUR	ENSG00000127377	CRYGN	155051	2.04493	-1.31168	4.56264	7.93547e-06	0.0111159	0.0459349
Admixed_vs_EUR	ENSG00000247765		#N/A	1.8062	0.174356	4.55216	8.30912e-06	0.0111159	0.0471903
AFR_vs_AMR	ENSG00000198876	DCAF12	25853	-1.15499	5.744	-5.04717	8.65922e-07	0.0173765	0.0153322
AFR_vs_EAS	ENSG00000177669	MBOAT4	619373	-5.57278	-3.62355	-5.75063	2.59449e-08	0.000520637	0.00111565
AFR_vs_EAS	ENSG00000245750	DRAIC	145837	-4.50191	-1.15963	-5.45511	1.17951e-07	0.00118346	0.00394487
AFR_vs_EAS	ENSG00000198876	DCAF12	25853	-0.929534	5.744	-5.20774	4.00523e-07	0.0026791	0.0092738
AFR_vs_EAS	ENSG00000129988	LBP	3929	-6.47984	-1.81465	-4.8526	2.15101e-06	0.0107911	0.0249025
AFR_vs_EAS	ENSG00000070182	SPTB	6710	-2.7299	-0.413286	-4.7535	3.38366e-06	0.0113441	0.0291706
AFR_vs_EAS	ENSG00000105664	COMP	1311	-4.40599	-0.142233	-4.75297	3.39187e-06	0.0113441	0.0291706
AFR_vs_EAS	ENSG00000235142	LINC02532	100422737	-3.21856	-0.51214	-4.58688	7.13176e-06	0.0204447	0.0429339
AFR_vs_EUR	ENSG00000070182	SPTB	6710	-3.08883	-0.413286	-6.3742	8.85127e-10	1.77618e-05	8.88092e-05
AFR_vs_EUR	ENSG00000198876	DCAF12	25853	-0.942426	5.744	-5.94414	9.3341e-09	9.36537e-05	0.000561922
AFR_vs_EUR	ENSG00000265185	SNORD3B-1	#N/A	3.46241	9.91401	5.816	1.84179e-08	0.000123197	0.000923979
AFR_vs_EUR	ENSG00000177669	MBOAT4	619373	-4.61899	-3.62355	-5.40899	1.48613e-07	0.000609771	0.00415753
AFR_vs_EUR	ENSG00000269028	MTRNR2L12	100462981	-3.54591	-1.97086	-5.40456	1.51934e-07	0.000609771	0.00415753
AFR_vs_EUR	ENSG00000243918	EIF4BP8	#N/A	4.16615	-1.07495	4.77374	3.08649e-06	0.0103228	0.0290328
AFR_vs_EUR	ENSG00000284618		#N/A	2.71601	-0.866605	4.64903	5.41305e-06	0.0155177	0.0354207
AFR_vs_EUR	ENSG00000174837	ADGRE1	2015	-2.9487	-0.916043	-4.60383	6.61692e-06	0.0165977	0.0406475
AFR_vs_SAS	ENSG00000198876	DCAF12	25853	-0.856047	5.744	-4.99748	1.09524e-06	0.0114023	0.0171034
AFR_vs_SAS	ENSG00000070182	SPTB	6710	-2.72571	-0.413286	-4.98964	1.13642e-06	0.0114023	0.0171034
AFR_vs_SAS	ENSG00000177669	MBOAT4	619373	-4.44378	-3.62355	-4.78159	2.97804e-06	0.0165859	0.0289163
AFR_vs_SAS	ENSG00000129988	LBP	3929	-5.85331	-1.81465	-4.75861	3.30611e-06	0.0165859	0.0291706
AFR_vs_SAS	ENSG00000284618		#N/A	2.85384	-0.866605	4.69405	4.42531e-06	0.0177605	0.0354207
AFR_vs_SAS	ENSG00000243918	EIF4BP8	#N/A	4.16175	-1.07495	4.65009	5.38761e-06	0.0180189	0.0354207
AFR_vs_SAS	ENSG00000265185	SNORD3B-1	#N/A	2.9899	9.91401	4.61319	6.34833e-06	0.0181989	0.03981
EAS_vs_EUR	ENSG00000265185	SNORD3B-1	#N/A	3.24603	9.91401	9.75012	3.11196e-19	6.24477e-15	9.36716e-14
EAS_vs_EUR	ENSG00000259520		#N/A	4.21455	-2.30841	5.94651	9.21684e-09	9.24772e-05	0.000561922
EAS_vs_EUR	ENSG00000243918	EIF4BP8	#N/A	1.48352	-1.07495	4.92897	1.50987e-06	0.0100133	0.0216419
EAS_vs_EUR	ENSG00000263724	DLGAP1-AS3	201477	2.22853	-3.45185	4.86882	1.99597e-06	0.0100133	0.0248746
EAS_vs_SAS	ENSG00000265185	SNORD3B-1	#N/A	2.77352	9.91401	6.64346	1.91405e-10	3.84092e-06	2.88069e-05
EUR_vs_SAS	ENSG00000281741		#N/A	0.712417	-0.709431	4.66532	5.03327e-06	0.0313314	0.0354207
EUR_vs_SAS	ENSG00000151693	ASAP2	8853	-0.330037	5.42324	-4.66095	5.13273e-06	0.0313314	0.0354207
EUR_vs_SAS	ENSG00000162923	WDR26	80232	-0.370412	6.50889	-4.65302	5.31761e-06	0.0313314	0.0354207
EUR_vs_SAS	ENSG00000106952	TNFSF8	944	0.951871	-0.202292	4.57448	7.53238e-06	0.0313314	0.0444565
